# Supplementary material for: A highly potent human antibody neutralizing all serotypes of BK polyomavirus
Source: PLoS Pathog. 2025 Jul 18;21(7):e1013122. doi: 10.1371/journal.ppat.1013122 (PMC12289034; doi:10.1371/journal.ppat.1013122)
Supplement: S1 Data — (XLSX) [file ppat.1013122.s005.xlsx]

## Sheet: ELISA raw data
	Absorption at 450 nm
concentration in [M]	mAb 319C07 on VP1-Ib1			mAb 319C07 on VP1-II			mAb 319C07on VP1-III			mAb 319C07 on VP1-IV			mAb P8D11 on VP1-Ib1			mAb P8D11 on VP1-II			mAb P8D11 on VP1-III			mAb P8D11 on VP1-IV			mAb 24C03 on VP1-Ib1			mAb 24C03 on VP1-II			mAb 24C03 on VP1-III			mAb 24C03 on VP1-IV
4.2e-07	1.6094	1.4789	1.854	1.7218	1.1875	1.5876	1.685	1.7052	1.5981	2.1269	2.1621	1.7379	1.4182	1.648	1.6829	1.3743	1.4474	1.345	1.6746	1.936	1.8275	1.8581	1.8412	1.7349	0.1198	0.1136	0.1489	0.107	0.0948	0.1145	0.1664	0.1714	0.182	0.1625	0.1546	0.1575
1.4e-07	1.5618	1.9329	1.8845	1.6545	1.648	1.6956	1.5461	1.809	1.8048	2.1583	1.927	1.8171	1.4305	1.5876	1.7138	1.4136	1.7007	1.2093	1.6643	1.6547	1.8207	1.8397	1.8393	1.7596	0.0728	0.0735	0.0754	0.0697	0.0715	0.0727	0.0895	0.1032	0.1035	0.0816	0.0883	0.0901
4.6e-08	1.5771	2.0298	1.5215	1.7498	1.5597	1.657	1.7511	1.9506	1.7881	1.9369	1.9988	1.7189	1.4429	1.942	1.6178	1.5528	1.7609	1.5232	1.6719	1.7761	1.7785	1.9509	1.8882	1.5996	0.0552	0.0583	0.0631	0.0542	0.0565	0.0551	0.0657	0.0677	0.0659	0.0605	0.0671	0.0664
1.5e-08	1.5557	1.9155	1.4943	1.79	1.2766	1.7566	1.6307	2.1716	1.7386	1.7872	2.0014	1.721	1.4727	1.925	1.7706	1.3646	1.7943	1.4601	1.6522	1.6718	1.6952	1.9375	1.7223	1.7281	0.0498	0.0522	0.0507	0.0497	0.0499	0.0496	0.0536	0.054	0.054	0.0535	0.0551	0.055
5.1e-09	1.6417	1.9851	1.705	1.1526	1.2152	1.5012	1.7642	1.9224	1.6434	2.1125	1.9062	1.7569	1.3908	1.632	1.7811	1.3832	1.6054	1.4261	1.7068	1.757	1.7562	2.1244	1.9608	1.7536	0.0477	0.0546	0.0493	0.0488	0.0516	0.0487	0.0492	0.0568	0.0508	0.0498	0.0568	0.0501
1.7e-09	1.5008	1.6831	1.8636	1.249	1.1092	1.5593	1.5758	2.1549	1.6558	1.7941	1.9313	1.677	1.291	1.9074	1.5168	1.5578	1.3727	1.3328	1.574	1.6992	1.6415	1.8209	1.8046	1.5238	0.0476	0.0479	0.0489	0.0488	0.048	0.048	0.049	0.0487	0.0487	0.0516	0.0498	0.0505
5.7e-10	1.557	1.6565	1.8706	1.1062	1.0999	1.4515	1.5802	1.964	1.5919	1.8526	1.9885	1.6729	1.2184	1.4844	1.2416	1.1478	1.0562	1.2034	1.6513	1.7101	1.6569	1.6497	1.616	1.4969	0.7103*	0.0475	0.0481	0.7277*	0.0475	0.0481	0.8199*	0.0487	0.0494	0.8639*	0.0522	0.0486
1.9e-10	1.2385	1.1605	1.3877	1.2053	0.9534	1.16	1.1415	1.5661	1.3234	1.5853	1.6549	1.2354	0.8333	1.1526	0.9198	0.7186	0.8171	0.7503	1.4874	1.2747	1.3652	1.2159	1.2171	1.129	0.1418	0.0523	0.0681	0.1196	0.0503	0.0862	0.1118*	0.051	0.0986	0.1286*	0.0598	0.0842
6.4e-11	0.9202	0.9123	1.158	0.8661	0.8481	0.9246	0.9002	1.0291	1.0449	1.022	1.0656	0.9666	0.5776	0.5604	0.5747	0.5175	0.4119	0.4324	0.9242	0.7942	0.9093	0.7302	0.6434	0.6519	0.0703	0.0512	0.0512	0.0695	0.0602	0.0563	0.0832	0.0722	0.0559	0.0815	0.0643	0.0532
2.1e-11	0.5059	0.5018	0.7177	0.4944	0.4131	0.6243	0.4794	0.5547	0.5602	0.5024	0.6352	0.5595	0.317	0.3086	0.2829	0.2237	0.2286	0.215	0.5284	0.5063	0.5158	0.4795	0.4033	0.3956	0.0529	0.0469	0.0474	0.059	0.0566	0.052	0.061	0.0513	0.0504	0.0649	0.0583	0.051
7.1e-12	0.2256	0.3091	0.3559	0.1989	0.2456	0.2976	0.2012	0.2551	0.2878	0.2293	0.2978	0.3002	0.16	0.2255	0.1465	0.1381	0.1483	0.118	0.3373	0.4137	0.2459	0.3111	0.3008	0.2038	0.0512	0.0471	0.0474	0.0584	0.0492	0.0494	0.0546	0.0486	0.0497	0.0536	0.0532	0.0483
2.4e-12	0.1245	0.1692	0.1916	0.1193	0.1249	0.1633	0.1107	0.1421	0.1489	0.1156	0.1583	0.1562	0.1919	0.1117	0.09	0.1605	0.0861	0.0757	0.3842	0.175	0.1263	0.3378	0.1419	0.1186	0.0479	0.0483	0.0474	0.0491	0.0678	0.0491	0.0522	0.0482	0.0482	0.0512	0.054	0.0525
7.8e-13	0.0781	0.0929	0.1102	0.3334	0.0872	0.0938	0.0757	0.0915	0.0934	0.0766	0.1006	0.0959	0.1185	0.083	0.0685	0.117	0.0716	0.0611	0.2755	0.1161	0.0902	0.2222	0.1121	0.0885	0.048	0.0564	0.048	0.0484	0.053	0.0495	0.0506	0.0596	0.0491	0.0565	0.0609	0.0499
2.6e-13	0.0626	0.0714	0.0779	0.0618	0.0673	0.0723	0.0593	0.0671	0.0729	0.0602	0.0735	0.0758	0.1098	0.0719	0.0581	0.1106	0.0649	0.0551	0.2609	0.1037	0.0708	0.2177	0.0995	0.0669	0.0546	0.0511	0.048	0.0479	0.0507	0.049	0.053	0.0531	0.0496	0.0539	0.0588	0.0503
8.7e-14	0.0564	0.1091	0.0719	0.0598	0.1201	0.0655	0.058	0.1432	0.0629	0.0602	0.1357	0.0663	0.0781	0.057	0.164	0.0749	0.0555	0.1196	0.1478	0.0714	0.2487	0.1251	0.0689	0.2526	0.0472	0.0486	0.048	0.0492	0.0506	0.0496	0.0521	0.0516	0.0509	0.0542	0.0607	0.0518
2.9e-14	0.0545	0.0801	0.0642	0.0568	0.0938	0.0623	0.0611	0.1164	0.0611	0.06	0.114	0.0647	0.0674	0.0541	0.0898	0.0606	0.0537	0.082	0.0943	0.0603	0.12	0.0893	0.0697	0.1215
																									*excluded data points
