# Supplementary material for: A highly potent human antibody neutralizing all serotypes of BK polyomavirus
Source: PLoS Pathog. 2025 Jul 18;21(7):e1013122. doi: 10.1371/journal.ppat.1013122 (PMC12289034; doi:10.1371/journal.ppat.1013122)
Supplement: S2 Data — (ZIP) [file ppat.1013122.s006.zip]

Archive with 21 entries (21 files):
- Fig3 evaluation.wsp
- Fig3 FCS files/01-Well-A4.fcs
- Fig3 FCS files/01-Well-A5.fcs
- Fig3 FCS files/01-Well-A6.fcs
- Fig3 FCS files/01-Well-B4.fcs
- Fig3 FCS files/01-Well-B5.fcs
- Fig3 FCS files/01-Well-B6.fcs
- Fig3 FCS files/01-Well-C4.fcs
- Fig3 FCS files/01-Well-C5.fcs
- Fig3 FCS files/01-Well-C6.fcs
- Fig3 FCS files/01-Well-D4.fcs
- Fig3 FCS files/01-Well-D5.fcs
- Fig3 FCS files/01-Well-D6.fcs
- Fig3 FCS files/01-Well-E4.fcs
- Fig3 FCS files/01-Well-E5.fcs
- Fig3 FCS files/01-Well-E6.fcs
- Fig3 FCS files/01-Well-F4.fcs
- Fig3 FCS files/01-Well-F5.fcs
- Fig3 FCS files/01-Well-F6.fcs
- Fig3 FCS files/ExpSummaryForAPI.xml
- Plate layout and median fluorescence.xlsx
