# Supplementary material for: A highly potent human antibody neutralizing all serotypes of BK polyomavirus
Source: PLoS Pathog. 2025 Jul 18;21(7):e1013122. doi: 10.1371/journal.ppat.1013122 (PMC12289034; doi:10.1371/journal.ppat.1013122)
Supplement: S2 Data — (ZIP) [file ppat.1013122.s006.zip › Fig3 evaluation.wsp]

<?xml version="1.0" encoding="UTF-8"?>
 <Workspace version="20.0"  modDate="Thu Jun 19 14:42:07 CEST 2025"  clientTimestamp="1750336927650"  flowJoVersion="10.9.0"  drawRowBorders="1"  drawColumnBorders="1"  hideCompNodes="1"  curGroup="All Samples"  groupPaneHeight="80"  xmlns:xsi="http://www.w3.org/2001/XMLSchema-instance"  xmlns:gating="http://www.isac-net.org/std/Gating-ML/v2.0/gating"  xmlns:transforms="http://www.isac-net.org/std/Gating-ML/v2.0/transformations"  xmlns:data-type="http://www.isac-net.org/std/Gating-ML/v2.0/datatypes"  xsi:schemaLocation="http://www.isac-net.org/std/Gating-ML/v2.0/gating http://www.isac-net.org/std/Gating-ML/v2.0/gating/Gating-ML.v2.0.xsd http://www.isac-net.org/std/Gating-ML/v2.0/transformations http://www.isac-net.org/std/Gating-ML/v2.0/gating/Transformations.v2.0.xsd http://www.isac-net.org/std/Gating-ML/v2.0/datatypes http://www.isac-net.org/std/Gating-ML/v2.0/gating/DataTypes.v2.0.xsd "  nonAutoSaveFileName="file:/C:/Users/mhillenbrand/Downloads/Figures_final/Figures/Figure%203%20&amp;%20Table%202-%20Inhibition%20of%20binding%20of%20BKPyV%20VP1%20to%20HEK293TT%20cells/Figure%203.wsp" >
   <WindowPosition x="1133"  y="85"  width="600"  height="720"  displayed="1"  panelState="" />
   <TextTraits font="SansSerif"  size="11"  name=""  style="plain"  color="#000000"  background="#00ffffff"  just="left" />
   <Columns>
     <TColumn width="294" >
       <Property key="fj.appnode.prop.name" />
     </TColumn>
     <TColumn width="135" >
       <Property key="fj.appnode.prop.statistic" />
     </TColumn>
     <TColumn width="134" >
       <Property key="fj.appnode.prop.ncells" />
     </TColumn>
   </Columns>
   <Matrices/>
   <Cytometers>
     <Cytometer name="CYTOFLEX_S"  cyt="CytoFLEX S"  useFCS3="1"  extraNegs="0"  widthBasis="-100"  linMin="0"  logMin="100"  linMax="2000000"  logMax="16777216"  linearRescale="1"  logRescale="1"  linFromKW="0"  logFromKW="0"  useGain="0"  useTransform="1"  transformType="BIEX"  manufacturer=""  serialnumber=""  homepage="workspaces-and-samples/flowjo-and-your-cytometer/ws-instrumentation/"  icon="coulter.png" >
       <LinParams>
         <Param>time</Param>
       </LinParams>
       <LogParams/>
       <FilterParams/>
       <TransformStore/>
     </Cytometer>
   </Cytometers>
   <Groups>
     <GroupNode name="All Samples"  annotation=""  owningGroup="All Samples"  expanded="1"  sortPriority="10"  count="-1" >
       <Graph smoothing="0"  backColor="#ffffff"  foreColor="#000000"  type="Pseudocolor"  fast="1" >
         <Axis dimension="x"  name=""  label=""  auto="auto" />
         <Axis dimension="y"  name=""  label=""  auto="auto" />
         <GraphSettings level="5%"  smoothingHighResolution="1"  contourHighResolution="1"  histogramSmoothingCount="0"  graphResolution="256"  showOutliers="0"  drawLargeDots="0"  dotsToDraw="8000"  tint="le.chartfill.tinted.40"  lineWeight="le.lineweight.normal"  lineStyle="le.linestyle.solid" />
         <GraphEnvironment showGrid="0"  showAxes="tnlTNL"  showGates="1"  showFreqOnPlots="1"  showGateNameOnPlots="1"  showMedians="0"  showUncomped="0"  addEventParam="0"  lastYAxisName="" >
           <TextTraits font="SansSerif"  size="11"  name="Labels"  style="plain"  color="#000000"  background="#00ffffff"  just="left" />
           <TextTraits font="SansSerif"  size="11"  name="LayoutGates"  style="plain"  color="#000000"  background="#00ffffff"  just="left" />
           <TextTraits font="SansSerif"  size="9"  name="Numbers"  style="plain"  color="#000000"  background="#00ffffff"  just="left" />
           <TextTraits font="SansSerif"  size="9"  name="Legend"  style="plain"  color="#000000"  background="#00ffffff"  just="left" />
         </GraphEnvironment>
       </Graph>
       <Subpopulations>
         <Population name="cells"  annotation=""  owningGroup="All Samples"  expanded="1"  sortPriority="10"  count="9865" >
           <Graph smoothing="0"  backColor="#ffffff"  foreColor="#000000"  heatMapStatParameter="FL5-H"  type="Pseudocolor"  fast="1" >
             <Axis dimension="x"  name="FSC-A"  label=""  auto="auto" />
             <Axis dimension="y"  name="SSC-A"  label=""  auto="auto" />
             <GraphSettings level="5%"  smoothingHighResolution="1"  contourHighResolution="1"  histogramSmoothingCount="0"  graphResolution="256"  showOutliers="0"  drawLargeDots="0"  dotsToDraw="8000"  tint="le.chartfill.tinted.40"  lineWeight="le.lineweight.normal"  lineStyle="le.linestyle.solid" />
             <GraphEnvironment showGrid="0"  showAxes="tnlTNL"  showGates="1"  showFreqOnPlots="1"  showGateNameOnPlots="1"  showMedians="0"  showUncomped="0"  addEventParam="0"  lastYAxisName="" >
               <TextTraits font="SansSerif"  size="11"  name="Labels"  style="plain"  color="#000000"  background="#00ffffff"  just="left" />
               <TextTraits font="SansSerif"  size="11"  name="LayoutGates"  style="plain"  color="#000000"  background="#00ffffff"  just="left" />
               <TextTraits font="SansSerif"  size="9"  name="Numbers"  style="plain"  color="#000000"  background="#00ffffff"  just="left" />
               <TextTraits font="SansSerif"  size="9"  name="Legend"  style="plain"  color="#000000"  background="#00ffffff"  just="left" />
               <WindowPosition x="620"  y="20"  width="390"  height="582"  displayed="1"  panelState="---" />
             </GraphEnvironment>
           </Graph>
           <Gate gating:id="ID2030121719" >
             <gating:PolygonGate eventsInside="1"  annoOffsetX="42"  annoOffsetY="-19"  tint="#000000"  isTinted="0"  lineWeight="Normal"  userDefined="1"  quadId="-1"  gateResolution="256" >
               <gating:dimension>
                 <data-type:fcs-dimension data-type:name="FSC-A" />
               </gating:dimension>
               <gating:dimension>
                 <data-type:fcs-dimension data-type:name="SSC-A" />
               </gating:dimension>
               <gating:vertex>
                 <gating:coordinate data-type:value="2162614.511690101" />
                 <gating:coordinate data-type:value="655209.1110176032" />
               </gating:vertex>
               <gating:vertex>
                 <gating:coordinate data-type:value="1819760.9915441095" />
                 <gating:coordinate data-type:value="1825225.3806918946" />
               </gating:vertex>
               <gating:vertex>
                 <gating:coordinate data-type:value="1872507.6869511849" />
                 <gating:coordinate data-type:value="2714437.745644356" />
               </gating:vertex>
               <gating:vertex>
                 <gating:coordinate data-type:value="2531841.3795396304" />
                 <gating:coordinate data-type:value="4305659.872401392" />
               </gating:vertex>
               <gating:vertex>
                 <gating:coordinate data-type:value="3797762.069309446" />
                 <gating:coordinate data-type:value="5569277.443649627" />
               </gating:vertex>
               <gating:vertex>
                 <gating:coordinate data-type:value="5327416.236114639" />
                 <gating:coordinate data-type:value="4446061.824762307" />
               </gating:vertex>
               <gating:vertex>
                 <gating:coordinate data-type:value="5485656.322335866" />
                 <gating:coordinate data-type:value="2246431.2377746394" />
               </gating:vertex>
               <gating:vertex>
                 <gating:coordinate data-type:value="4694455.891229732" />
                 <gating:coordinate data-type:value="982813.6665264048" />
               </gating:vertex>
               <gating:vertex>
                 <gating:coordinate data-type:value="2769201.5088714706" />
                 <gating:coordinate data-type:value="280803.9047218299" />
               </gating:vertex>
               <gating:vertex>
                 <gating:coordinate data-type:value="2426347.988725479" />
                 <gating:coordinate data-type:value="280803.9047218299" />
               </gating:vertex>
             </gating:PolygonGate>
           </Gate>
           <Subpopulations>
             <Population name="Single Cells"  annotation=""  owningGroup="All Samples"  expanded="1"  sortPriority="10"  count="9717" >
               <Graph smoothing="13"  backColor="#ffffff"  foreColor="#000000"  heatMapStatParameter="FL5-H"  type="Histogram"  fast="1" >
                 <Axis dimension="x"  name="FL5-A"  label=""  auto="auto" />
                 <Axis dimension="y"  name=""  label=""  auto="auto" />
                 <GraphSettings level="5%"  smoothingHighResolution="1"  contourHighResolution="1"  histogramSmoothingCount="0"  graphResolution="256"  showOutliers="0"  drawLargeDots="0"  dotsToDraw="8000"  tint="le.chartfill.tinted.40"  lineWeight="le.lineweight.normal"  lineStyle="le.linestyle.solid" />
                 <GraphEnvironment showGrid="0"  showAxes="tnlTNL"  showGates="1"  showFreqOnPlots="1"  showGateNameOnPlots="1"  showMedians="0"  showUncomped="0"  addEventParam="0"  lastYAxisName="" >
                   <TextTraits font="SansSerif"  size="11"  name="Labels"  style="plain"  color="#000000"  background="#00ffffff"  just="left" />
                   <TextTraits font="SansSerif"  size="11"  name="LayoutGates"  style="plain"  color="#000000"  background="#00ffffff"  just="left" />
                   <TextTraits font="SansSerif"  size="9"  name="Numbers"  style="plain"  color="#000000"  background="#00ffffff"  just="left" />
                   <TextTraits font="SansSerif"  size="9"  name="Legend"  style="plain"  color="#000000"  background="#00ffffff"  just="left" />
                   <WindowPosition x="620"  y="20"  width="390"  height="582"  displayed="1"  panelState="---" />
                 </GraphEnvironment>
               </Graph>
               <Gate gating:id="ID573102881"  gating:parent_id="ID2030121719" >
                 <gating:PolygonGate eventsInside="1"  annoOffsetX="-40"  annoOffsetY="-38"  tint="#000000"  isTinted="0"  lineWeight="Normal"  userDefined="1"  quadId="-1"  gateResolution="256" >
                   <gating:dimension>
                     <data-type:fcs-dimension data-type:name="FSC-A" />
                   </gating:dimension>
                   <gating:dimension>
                     <data-type:fcs-dimension data-type:name="FSC-H" />
                   </gating:dimension>
                   <gating:vertex>
                     <gating:coordinate data-type:value="5802136.494778319" />
                     <gating:coordinate data-type:value="2415518.5185185187" />
                   </gating:vertex>
                   <gating:vertex>
                     <gating:coordinate data-type:value="3296668.4629422273" />
                     <gating:coordinate data-type:value="1417268.5185185187" />
                   </gating:vertex>
                   <gating:vertex>
                     <gating:coordinate data-type:value="1951627.7300617986" />
                     <gating:coordinate data-type:value="924305.5555555555" />
                   </gating:vertex>
                   <gating:vertex>
                     <gating:coordinate data-type:value="1107680.6035485885" />
                     <gating:coordinate data-type:value="640851.8518518518" />
                   </gating:vertex>
                   <gating:vertex>
                     <gating:coordinate data-type:value="342853.5201459916" />
                     <gating:coordinate data-type:value="1257055.5555555555" />
                   </gating:vertex>
                   <gating:vertex>
                     <gating:coordinate data-type:value="1292294.037473353" />
                     <gating:coordinate data-type:value="1971851.8518518517" />
                   </gating:vertex>
                   <gating:vertex>
                     <gating:coordinate data-type:value="2980188.2904997733" />
                     <gating:coordinate data-type:value="2353898.1481481483" />
                   </gating:vertex>
                   <gating:vertex>
                     <gating:coordinate data-type:value="4694455.891229732" />
                     <gating:coordinate data-type:value="2514111.111111111" />
                   </gating:vertex>
                 </gating:PolygonGate>
               </Gate>
               <Subpopulations>
                 <Statistic name="Median"  annotation=""  owningGroup="All Samples"  expanded="1"  sortPriority="5"  id="FL5-A"  ancestor=""  correlate=""  value="�" />
               </Subpopulations>
             </Population>
           </Subpopulations>
         </Population>
       </Subpopulations>
       <Group name="All Samples"  live="1"  role="ws.group.dlog.test"  key=""  synchronized="0"  foreground="#000000"  fontStyle="bold" >
         <Criteria/>
         <BlacklistedSamples>
           <SampleRef sampleID="33" />
           <SampleRef sampleID="13" />
           <SampleRef sampleID="14" />
           <SampleRef sampleID="25" />
           <SampleRef sampleID="15" />
           <SampleRef sampleID="26" />
           <SampleRef sampleID="37" />
           <SampleRef sampleID="27" />
           <SampleRef sampleID="38" />
           <SampleRef sampleID="19" />
           <SampleRef sampleID="1" />
           <SampleRef sampleID="2" />
           <SampleRef sampleID="3" />
           <SampleRef sampleID="7" />
           <SampleRef sampleID="8" />
           <SampleRef sampleID="9" />
           <SampleRef sampleID="20" />
           <SampleRef sampleID="31" />
           <SampleRef sampleID="21" />
           <SampleRef sampleID="32" />
         </BlacklistedSamples>
         <SampleRefs>
           <SampleRef sampleID="4" />
           <SampleRef sampleID="5" />
           <SampleRef sampleID="6" />
           <SampleRef sampleID="10" />
           <SampleRef sampleID="11" />
           <SampleRef sampleID="12" />
           <SampleRef sampleID="16" />
           <SampleRef sampleID="17" />
           <SampleRef sampleID="18" />
           <SampleRef sampleID="22" />
           <SampleRef sampleID="23" />
           <SampleRef sampleID="24" />
           <SampleRef sampleID="28" />
           <SampleRef sampleID="29" />
           <SampleRef sampleID="30" />
           <SampleRef sampleID="34" />
           <SampleRef sampleID="35" />
           <SampleRef sampleID="36" />
         </SampleRefs>
         <Keywords/>
       </Group>
     </GroupNode>
     <GroupNode name="Compensation"  annotation=""  owningGroup="Compensation"  expanded="1"  sortPriority="10"  count="-1" >
       <Graph smoothing="0"  backColor="#ffffff"  foreColor="#000000"  type="Pseudocolor"  fast="1" >
         <Axis dimension="x"  name=""  label=""  auto="auto" />
         <Axis dimension="y"  name=""  label=""  auto="auto" />
         <GraphSettings level="5%"  smoothingHighResolution="1"  contourHighResolution="1"  histogramSmoothingCount="0"  graphResolution="256"  showOutliers="0"  drawLargeDots="0"  dotsToDraw="8000"  tint="le.chartfill.tinted.40"  lineWeight="le.lineweight.normal"  lineStyle="le.linestyle.solid" />
         <GraphEnvironment showGrid="0"  showAxes="tnlTNL"  showGates="1"  showFreqOnPlots="1"  showGateNameOnPlots="1"  showMedians="0"  showUncomped="0"  addEventParam="0"  lastYAxisName="" >
           <TextTraits font="SansSerif"  size="11"  name="Labels"  style="plain"  color="#000000"  background="#00ffffff"  just="left" />
           <TextTraits font="SansSerif"  size="11"  name="LayoutGates"  style="plain"  color="#000000"  background="#00ffffff"  just="left" />
           <TextTraits font="SansSerif"  size="9"  name="Numbers"  style="plain"  color="#000000"  background="#00ffffff"  just="left" />
           <TextTraits font="SansSerif"  size="9"  name="Legend"  style="plain"  color="#000000"  background="#00ffffff"  just="left" />
         </GraphEnvironment>
       </Graph>
       <Group name="Compensation"  live="1"  role="ws.group.dlog.compensation"  key=""  synchronized="0"  foreground="#bc1900"  fontStyle="bold" >
         <Criteria>
           <Criterion connector="And"  keyword="$FIL"  function="Contains"  value="comp" />
           <Criterion connector="Or"  keyword="$FIL"  function="Contains"  value="unstained" />
         </Criteria>
         <Keywords/>
       </Group>
     </GroupNode>
   </Groups>
   <SampleList>
     <Sample>
       <DataSet uri="file:/W:/70-Science/07-Projects/M005%20huVP1/04-Raw%20data/FACS/Jemima/221223%20EXP22000508%20MoA%20AntiBKV%20and%20VP1%20Ib1/Exp_20221223_1/01-Well-D4.fcs"  sampleID="22" />
       <Transformations>
         <transforms:linear transforms:minRange="0"  transforms:maxRange="2662000"  gain="1" >
           <data-type:parameter data-type:name="FSC-H" />
         </transforms:linear>
         <transforms:linear transforms:minRange="0"  transforms:maxRange="6276856.753442001"  gain="1" >
           <data-type:parameter data-type:name="FSC-A" />
         </transforms:linear>
         <transforms:linear transforms:minRange="0"  transforms:maxRange="2000000"  gain="1" >
           <data-type:parameter data-type:name="SSC-H" />
         </transforms:linear>
         <transforms:linear transforms:minRange="0"  transforms:maxRange="10108940.569985878"  gain="1" >
           <data-type:parameter data-type:name="SSC-A" />
         </transforms:linear>
         <transforms:biex transforms:length="256"  transforms:maxRange="16777216"  transforms:neg="0"  transforms:width="-100"  transforms:pos="6.2247198959" >
           <data-type:parameter data-type:name="FL5-H" />
         </transforms:biex>
         <transforms:log transforms:offset="316.2277660168"  transforms:decades="3.7247198959" >
           <data-type:parameter data-type:name="FL5-A" />
         </transforms:log>
         <transforms:linear transforms:minRange="0"  transforms:maxRange="2000000"  gain="1" >
           <data-type:parameter data-type:name="FSC-Width" />
         </transforms:linear>
         <transforms:linear transforms:minRange="0"  transforms:maxRange="5"  gain="0.0000230262" >
           <data-type:parameter data-type:name="Time" />
         </transforms:linear>
       </Transformations>
       <Keywords>
         <Keyword name="FJ_FCS_VERSION"  value="3" />
         <Keyword name="$BEGINSTEXT"  value="0" />
         <Keyword name="$ENDSTEXT"  value="0" />
         <Keyword name="$BEGINDATA"  value="0000000000006272" />
         <Keyword name="$ENDDATA"  value="0000000000486271" />
         <Keyword name="$BEGINANALYSIS"  value="0" />
         <Keyword name="$ENDANALYSIS"  value="0" />
         <Keyword name="$TOT"  value="0000000000015000" />
         <Keyword name="FILVER"  value="1" />
         <Keyword name="$FIL"  value="01-Well-D4.fcs" />
         <Keyword name="$SYS"  value="Microsoft Windows NT 6.2.9200.0" />
         <Keyword name="$MODE"  value="L" />
         <Keyword name="$BYTEORD"  value="1,2,3,4" />
         <Keyword name="$DATATYPE"  value="F" />
         <Keyword name="$NEXTDATA"  value="0" />
         <Keyword name="CYTEXPERTFIL"  value="True" />
         <Keyword name="TBID"  value="8ef471d5-2e61-4bdf-829c-39f73ce05e02" />
         <Keyword name="TBNM"  value="01-Well-D4" />
         <Keyword name="$PAR"  value="8" />
         <Keyword name="$BTIM"  value="11:11:35" />
         <Keyword name="$ETIM"  value="11:11:40" />
         <Keyword name="$DATE"  value="23-Dec-2022" />
         <Keyword name="$CYT"  value="CytoFLEX S" />
         <Keyword name="RCTOT"  value="15000" />
         <Keyword name="USRCTOT"  value="True" />
         <Keyword name="CGNM"  value="All Events " />
         <Keyword name="RCTIM"  value="600" />
         <Keyword name="USRCTIM"  value="False" />
         <Keyword name="$SPILLOVER"  value="2,FL5-H,FL5-A,1,0,0,1" />
         <Keyword name="RCVOL"  value="30" />
         <Keyword name="USRCVOL"  value="True" />
         <Keyword name="$TIMESTEP"  value="0.00002" />
         <Keyword name="$P1N"  value="FSC-H" />
         <Keyword name="$P1S"  value="FSC-H" />
         <Keyword name="$P1R"  value="16777216" />
         <Keyword name="$P1B"  value="32" />
         <Keyword name="$P1E"  value="0,0" />
         <Keyword name="$P1G"  value="1.0" />
         <Keyword name="P1DISPLAY"  value="LIN" />
         <Keyword name="$P2N"  value="FSC-A" />
         <Keyword name="$P2S"  value="FSC-A" />
         <Keyword name="$P2R"  value="16777216" />
         <Keyword name="$P2B"  value="32" />
         <Keyword name="$P2E"  value="0,0" />
         <Keyword name="$P2G"  value="1.0" />
         <Keyword name="P2DISPLAY"  value="LIN" />
         <Keyword name="$P3N"  value="SSC-H" />
         <Keyword name="$P3S"  value="SSC-H" />
         <Keyword name="$P3R"  value="16777216" />
         <Keyword name="$P3B"  value="32" />
         <Keyword name="$P3E"  value="0,0" />
         <Keyword name="$P3G"  value="1.0" />
         <Keyword name="P3DISPLAY"  value="LIN" />
         <Keyword name="$P4N"  value="SSC-A" />
         <Keyword name="$P4S"  value="SSC-A" />
         <Keyword name="$P4R"  value="16777216" />
         <Keyword name="$P4B"  value="32" />
         <Keyword name="$P4E"  value="0,0" />
         <Keyword name="$P4G"  value="1.0" />
         <Keyword name="P4DISPLAY"  value="LIN" />
         <Keyword name="$P5N"  value="FL5-H" />
         <Keyword name="$P5S"  value="AF488-H" />
         <Keyword name="$P5R"  value="16777216" />
         <Keyword name="$P5B"  value="32" />
         <Keyword name="$P5E"  value="0,0" />
         <Keyword name="$P5G"  value="1.0" />
         <Keyword name="P5DISPLAY"  value="LOG" />
         <Keyword name="$P6N"  value="FL5-A" />
         <Keyword name="$P6S"  value="AF488-A" />
         <Keyword name="$P6R"  value="16777216" />
         <Keyword name="$P6B"  value="32" />
         <Keyword name="$P6E"  value="0,0" />
         <Keyword name="$P6G"  value="1.0" />
         <Keyword name="P6DISPLAY"  value="LOG" />
         <Keyword name="$P7N"  value="FSC-Width" />
         <Keyword name="$P7S"  value="FSC-Width" />
         <Keyword name="$P7R"  value="10000" />
         <Keyword name="$P7B"  value="32" />
         <Keyword name="$P7E"  value="0,0" />
         <Keyword name="$P7G"  value="1.0" />
         <Keyword name="P7DISPLAY"  value="LIN" />
         <Keyword name="$P8N"  value="Time" />
         <Keyword name="$P8S"  value="Time" />
         <Keyword name="$P8R"  value="900000000" />
         <Keyword name="$P8B"  value="32" />
         <Keyword name="$P8E"  value="0,0" />
         <Keyword name="$P8G"  value="1.0" />
         <Keyword name="P8DISPLAY"  value="LIN" />
         <Keyword name="PLTNO"  value="01" />
         <Keyword name="$SMNO"  value="D4" />
         <Keyword name="$LOST"  value="0" />
         <Keyword name="$ABRT"  value="1207" />
         <Keyword name="IMPTTB"  value="False" />
         <Keyword name="FLLW"  value="True" />
         <Keyword name="RCD"  value="True" />
         <Keyword name="$VOL"  value="8830.523" />
         <Keyword name="$OP"  value="CytoFLEX S" />
         <Keyword name="DURTIM"  value="4.342880" />
         <Keyword name="SMFLWRTHIS"  value="4.35831,122" />
         <Keyword name="USCOMP"  value="False" />
         <Keyword name="AHCOMPSYNC"  value="False" />
         <Keyword name="COMPCHH"  value="AF488" />
         <Keyword name="COMPBGH"  value="0" />
         <Keyword name="COMPAFH"  value="0" />
         <Keyword name="COMPH"  value="1" />
         <Keyword name="COMPGAINH"  value="40" />
         <Keyword name="COMPCHA"  value="AF488" />
         <Keyword name="COMPBGA"  value="0" />
         <Keyword name="COMPAFA"  value="0" />
         <Keyword name="COMPA"  value="1" />
         <Keyword name="COMPGAINA"  value="40" />
         <Keyword name="SN"  value="BB20067" />
         <Keyword name="$CYTSN"  value="BB20067" />
         <Keyword name="FLDSM"  value="10" />
         <Keyword name="CHAR"  value="15" />
         <Keyword name="CH1ID"  value="FSC" />
         <Keyword name="CH1NM"  value="FSC" />
         <Keyword name="CH1AD"  value="14" />
         <Keyword name="CH1DA"  value="22" />
         <Keyword name="CH1TH"  value="10000" />
         <Keyword name="CH1TR"  value="64" />
         <Keyword name="CH1GAIN"  value="75" />
         <Keyword name="CH1USH"  value="True" />
         <Keyword name="CH1DELAY"  value="0" />
         <Keyword name="CH1DELTA"  value="24" />
         <Keyword name="CH1THUS"  value="False" />
         <Keyword name="CH1FL"  value="False" />
         <Keyword name="CH1HS"  value="8" />
         <Keyword name="CH1AS"  value="2" />
         <Keyword name="CH1HATFL"  value="375" />
         <Keyword name="CH1AATFL"  value="30000" />
         <Keyword name="CH1HAVAL"  value="5000000" />
         <Keyword name="CH2ID"  value="SSC" />
         <Keyword name="CH2NM"  value="SSC" />
         <Keyword name="CH2AD"  value="11" />
         <Keyword name="CH2DA"  value="19" />
         <Keyword name="CH2TH"  value="10000" />
         <Keyword name="CH2TR"  value="64" />
         <Keyword name="CH2GAIN"  value="132" />
         <Keyword name="CH2USH"  value="True" />
         <Keyword name="CH2DELAY"  value="0" />
         <Keyword name="CH2DELTA"  value="24" />
         <Keyword name="CH2THUS"  value="False" />
         <Keyword name="CH2FL"  value="False" />
         <Keyword name="CH2HS"  value="8" />
         <Keyword name="CH2AS"  value="2" />
         <Keyword name="CH2FLNMS"  value="SSC" />
         <Keyword name="CH2HATFL"  value="375" />
         <Keyword name="CH2AATFL"  value="30000" />
         <Keyword name="CH2HAVAL"  value="6875000" />
         <Keyword name="CH3ID"  value="FL5" />
         <Keyword name="CH3NM"  value="AF488" />
         <Keyword name="CH3AD"  value="12" />
         <Keyword name="CH3DA"  value="20" />
         <Keyword name="CH3TH"  value="10000" />
         <Keyword name="CH3TR"  value="64" />
         <Keyword name="CH3GAIN"  value="40" />
         <Keyword name="CH3USH"  value="True" />
         <Keyword name="CH3DELAY"  value="0" />
         <Keyword name="CH3DELTA"  value="24" />
         <Keyword name="CH3THUS"  value="False" />
         <Keyword name="CH3FL"  value="True" />
         <Keyword name="CH3HS"  value="8" />
         <Keyword name="CH3AS"  value="2" />
         <Keyword name="CH3FLNMS"  value="FITC,GFP,AF488,CFSE,CytoxGreen" />
         <Keyword name="CH3HATFL"  value="375" />
         <Keyword name="CH3AATFL"  value="30000" />
         <Keyword name="CH3HAVAL"  value="6875000" />
         <Keyword name="CH4ID"  value="FL6" />
         <Keyword name="CH4NM"  value="PerCP" />
         <Keyword name="CH4AD"  value="13" />
         <Keyword name="CH4DA"  value="21" />
         <Keyword name="CH4TH"  value="10000" />
         <Keyword name="CH4TR"  value="64" />
         <Keyword name="CH4GAIN"  value="259" />
         <Keyword name="CH4USH"  value="True" />
         <Keyword name="CH4DELAY"  value="0" />
         <Keyword name="CH4DELTA"  value="24" />
         <Keyword name="CH4THUS"  value="False" />
         <Keyword name="CH4FL"  value="False" />
         <Keyword name="CH4HS"  value="8" />
         <Keyword name="CH4AS"  value="2" />
         <Keyword name="CH4FLNMS"  value="PerCP,PC5,PerCPCy5.5" />
         <Keyword name="CH4HATFL"  value="375" />
         <Keyword name="CH4AATFL"  value="30000" />
         <Keyword name="CH4HAVAL"  value="6875000" />
         <Keyword name="CH5ID"  value="FL11" />
         <Keyword name="CH5NM"  value="APC" />
         <Keyword name="CH5AD"  value="8" />
         <Keyword name="CH5DA"  value="16" />
         <Keyword name="CH5TH"  value="10000" />
         <Keyword name="CH5TR"  value="64" />
         <Keyword name="CH5GAIN"  value="150" />
         <Keyword name="CH5USH"  value="True" />
         <Keyword name="CH5DELAY"  value="-37.6" />
         <Keyword name="CH5DELTA"  value="24" />
         <Keyword name="CH5THUS"  value="False" />
         <Keyword name="CH5FL"  value="False" />
         <Keyword name="CH5HS"  value="8" />
         <Keyword name="CH5AS"  value="2" />
         <Keyword name="CH5FLNMS"  value="APC,AF647,CrellTraceFarRed,SytoxRed" />
         <Keyword name="CH5HATFL"  value="375" />
         <Keyword name="CH5AATFL"  value="30000" />
         <Keyword name="CH5HAVAL"  value="6875000" />
         <Keyword name="CH6ID"  value="FL12" />
         <Keyword name="CH6NM"  value="APC-A700" />
         <Keyword name="CH6AD"  value="9" />
         <Keyword name="CH6DA"  value="17" />
         <Keyword name="CH6TH"  value="10000" />
         <Keyword name="CH6TR"  value="64" />
         <Keyword name="CH6GAIN"  value="221" />
         <Keyword name="CH6USH"  value="True" />
         <Keyword name="CH6DELAY"  value="-37.6" />
         <Keyword name="CH6DELTA"  value="24" />
         <Keyword name="CH6THUS"  value="False" />
         <Keyword name="CH6FL"  value="False" />
         <Keyword name="CH6HS"  value="8" />
         <Keyword name="CH6AS"  value="2" />
         <Keyword name="CH6FLNMS"  value="APC-A700" />
         <Keyword name="CH6HATFL"  value="375" />
         <Keyword name="CH6AATFL"  value="30000" />
         <Keyword name="CH6HAVAL"  value="6875000" />
         <Keyword name="CH7ID"  value="FL13" />
         <Keyword name="CH7NM"  value="APC-A750" />
         <Keyword name="CH7AD"  value="10" />
         <Keyword name="CH7DA"  value="18" />
         <Keyword name="CH7TH"  value="10000" />
         <Keyword name="CH7TR"  value="64" />
         <Keyword name="CH7GAIN"  value="209" />
         <Keyword name="CH7USH"  value="True" />
         <Keyword name="CH7DELAY"  value="-37.6" />
         <Keyword name="CH7DELTA"  value="24" />
         <Keyword name="CH7THUS"  value="False" />
         <Keyword name="CH7FL"  value="False" />
         <Keyword name="CH7HS"  value="8" />
         <Keyword name="CH7AS"  value="2" />
         <Keyword name="CH7FLNMS"  value="APC-A750" />
         <Keyword name="CH7HATFL"  value="375" />
         <Keyword name="CH7AATFL"  value="30000" />
         <Keyword name="CH7HAVAL"  value="6875000" />
         <Keyword name="CH8ID"  value="FL1" />
         <Keyword name="CH8NM"  value="BV421" />
         <Keyword name="CH8AD"  value="0" />
         <Keyword name="CH8DA"  value="0" />
         <Keyword name="CH8TH"  value="10000" />
         <Keyword name="CH8TR"  value="64" />
         <Keyword name="CH8GAIN"  value="30" />
         <Keyword name="CH8USH"  value="True" />
         <Keyword name="CH8DELAY"  value="37.76" />
         <Keyword name="CH8DELTA"  value="24" />
         <Keyword name="CH8THUS"  value="False" />
         <Keyword name="CH8FL"  value="False" />
         <Keyword name="CH8HS"  value="8" />
         <Keyword name="CH8AS"  value="2" />
         <Keyword name="CH8FLNMS"  value="BV421,SytoxBlue" />
         <Keyword name="CH8HATFL"  value="375" />
         <Keyword name="CH8AATFL"  value="30000" />
         <Keyword name="CH8HAVAL"  value="6875000" />
         <Keyword name="CH9ID"  value="FL2" />
         <Keyword name="CH9NM"  value="KO525" />
         <Keyword name="CH9AD"  value="1" />
         <Keyword name="CH9DA"  value="1" />
         <Keyword name="CH9TH"  value="10000" />
         <Keyword name="CH9TR"  value="64" />
         <Keyword name="CH9GAIN"  value="38" />
         <Keyword name="CH9USH"  value="True" />
         <Keyword name="CH9DELAY"  value="37.76" />
         <Keyword name="CH9DELTA"  value="24" />
         <Keyword name="CH9THUS"  value="False" />
         <Keyword name="CH9FL"  value="False" />
         <Keyword name="CH9HS"  value="8" />
         <Keyword name="CH9AS"  value="2" />
         <Keyword name="CH9FLNMS"  value="KO525" />
         <Keyword name="CH9HATFL"  value="375" />
         <Keyword name="CH9AATFL"  value="30000" />
         <Keyword name="CH9HAVAL"  value="6875000" />
         <Keyword name="CH10ID"  value="FL3" />
         <Keyword name="CH10NM"  value="Violet610" />
         <Keyword name="CH10AD"  value="2" />
         <Keyword name="CH10DA"  value="2" />
         <Keyword name="CH10TH"  value="10000" />
         <Keyword name="CH10TR"  value="64" />
         <Keyword name="CH10GAIN"  value="211" />
         <Keyword name="CH10USH"  value="True" />
         <Keyword name="CH10DELAY"  value="37.76" />
         <Keyword name="CH10DELTA"  value="24" />
         <Keyword name="CH10THUS"  value="False" />
         <Keyword name="CH10FL"  value="False" />
         <Keyword name="CH10HS"  value="8" />
         <Keyword name="CH10AS"  value="2" />
         <Keyword name="CH10FLNMS"  value="Violet610" />
         <Keyword name="CH10HATFL"  value="375" />
         <Keyword name="CH10AATFL"  value="30000" />
         <Keyword name="CH10HAVAL"  value="6875000" />
         <Keyword name="CH11ID"  value="FL4" />
         <Keyword name="CH11NM"  value="BV785" />
         <Keyword name="CH11AD"  value="3" />
         <Keyword name="CH11DA"  value="3" />
         <Keyword name="CH11TH"  value="10000" />
         <Keyword name="CH11TR"  value="64" />
         <Keyword name="CH11GAIN"  value="138" />
         <Keyword name="CH11USH"  value="True" />
         <Keyword name="CH11DELAY"  value="37.76" />
         <Keyword name="CH11DELTA"  value="24" />
         <Keyword name="CH11THUS"  value="False" />
         <Keyword name="CH11FL"  value="False" />
         <Keyword name="CH11HS"  value="8" />
         <Keyword name="CH11AS"  value="2" />
         <Keyword name="CH11FLNMS"  value="BV785" />
         <Keyword name="CH11HATFL"  value="375" />
         <Keyword name="CH11AATFL"  value="30000" />
         <Keyword name="CH11HAVAL"  value="6875000" />
         <Keyword name="CH12ID"  value="FL7" />
         <Keyword name="CH12NM"  value="PE" />
         <Keyword name="CH12AD"  value="5" />
         <Keyword name="CH12DA"  value="5" />
         <Keyword name="CH12TH"  value="10000" />
         <Keyword name="CH12TR"  value="64" />
         <Keyword name="CH12GAIN"  value="270" />
         <Keyword name="CH12USH"  value="True" />
         <Keyword name="CH12DELAY"  value="-76.96" />
         <Keyword name="CH12DELTA"  value="24" />
         <Keyword name="CH12THUS"  value="False" />
         <Keyword name="CH12FL"  value="False" />
         <Keyword name="CH12HS"  value="8" />
         <Keyword name="CH12AS"  value="2" />
         <Keyword name="CH12FLNMS"  value="PE,SytoxOrange,Celltraceyellow" />
         <Keyword name="CH12HATFL"  value="375" />
         <Keyword name="CH12AATFL"  value="30000" />
         <Keyword name="CH12HAVAL"  value="6875000" />
         <Keyword name="CH13ID"  value="FL8" />
         <Keyword name="CH13NM"  value="PB450" />
         <Keyword name="CH13AD"  value="4" />
         <Keyword name="CH13DA"  value="4" />
         <Keyword name="CH13TH"  value="10000" />
         <Keyword name="CH13TR"  value="64" />
         <Keyword name="CH13GAIN"  value="150" />
         <Keyword name="CH13USH"  value="True" />
         <Keyword name="CH13DELAY"  value="-76.96" />
         <Keyword name="CH13DELTA"  value="24" />
         <Keyword name="CH13THUS"  value="False" />
         <Keyword name="CH13FL"  value="False" />
         <Keyword name="CH13HS"  value="8" />
         <Keyword name="CH13AS"  value="2" />
         <Keyword name="CH13FLNMS"  value="PB450,mCherry,AF594" />
         <Keyword name="CH13HATFL"  value="375" />
         <Keyword name="CH13AATFL"  value="30000" />
         <Keyword name="CH13HAVAL"  value="6875000" />
         <Keyword name="CH14ID"  value="FL9" />
         <Keyword name="CH14NM"  value="PC5.5" />
         <Keyword name="CH14AD"  value="6" />
         <Keyword name="CH14DA"  value="6" />
         <Keyword name="CH14TH"  value="10000" />
         <Keyword name="CH14TR"  value="64" />
         <Keyword name="CH14GAIN"  value="349" />
         <Keyword name="CH14USH"  value="True" />
         <Keyword name="CH14DELAY"  value="-76.96" />
         <Keyword name="CH14DELTA"  value="24" />
         <Keyword name="CH14THUS"  value="False" />
         <Keyword name="CH14FL"  value="False" />
         <Keyword name="CH14HS"  value="8" />
         <Keyword name="CH14AS"  value="2" />
         <Keyword name="CH14FLNMS"  value="PC5.5" />
         <Keyword name="CH14HATFL"  value="375" />
         <Keyword name="CH14AATFL"  value="30000" />
         <Keyword name="CH14HAVAL"  value="6875000" />
         <Keyword name="CH15ID"  value="FL10" />
         <Keyword name="CH15NM"  value="PC7" />
         <Keyword name="CH15AD"  value="7" />
         <Keyword name="CH15DA"  value="7" />
         <Keyword name="CH15TH"  value="10000" />
         <Keyword name="CH15TR"  value="64" />
         <Keyword name="CH15GAIN"  value="541" />
         <Keyword name="CH15USH"  value="True" />
         <Keyword name="CH15DELAY"  value="-76.96" />
         <Keyword name="CH15DELTA"  value="24" />
         <Keyword name="CH15THUS"  value="False" />
         <Keyword name="CH15FL"  value="False" />
         <Keyword name="CH15HS"  value="8" />
         <Keyword name="CH15AS"  value="2" />
         <Keyword name="CH15FLNMS"  value="PC7" />
         <Keyword name="CH15HATFL"  value="375" />
         <Keyword name="CH15AATFL"  value="30000" />
         <Keyword name="CH15HAVAL"  value="6875000" />
         <Keyword name="PCHID"  value="FSC" />
         <Keyword name="PCHTP"  value="AutoThreshold" />
         <Keyword name="TRLGC"  value="None" />
         <Keyword name="WCH"  value="FSC" />
         <Keyword name="DGAIN"  value="1" />
         <Keyword name="SWVER"  value="CytExpert 2.5.0.77" />
       </Keywords>
       <SampleNode name="01-Well-D4.fcs"  annotation=""  owningGroup=""  expanded="1"  sortPriority="10"  count="15000"  sampleID="22" >
         <Graph smoothing="0"  backColor="#ffffff"  foreColor="#000000"  type="Pseudocolor"  fast="1" >
           <Axis dimension="x"  name="FSC-H"  label=""  auto="auto" />
           <Axis dimension="y"  name="SSC-H"  label=""  auto="auto" />
           <GraphSettings level="5%"  smoothingHighResolution="1"  contourHighResolution="1"  histogramSmoothingCount="0"  graphResolution="256"  showOutliers="0"  drawLargeDots="0"  dotsToDraw="8000"  tint="le.chartfill.tinted.40"  lineWeight="le.lineweight.normal"  lineStyle="le.linestyle.solid" />
           <GraphEnvironment showGrid="0"  showAxes="tnlTNL"  showGates="1"  showFreqOnPlots="1"  showGateNameOnPlots="1"  showMedians="0"  showUncomped="0"  addEventParam="0"  lastYAxisName="" >
             <TextTraits font="SansSerif"  size="11"  name="Labels"  style="plain"  color="#000000"  background="#00ffffff"  just="left" />
             <TextTraits font="SansSerif"  size="11"  name="LayoutGates"  style="plain"  color="#000000"  background="#00ffffff"  just="left" />
             <TextTraits font="SansSerif"  size="9"  name="Numbers"  style="plain"  color="#000000"  background="#00ffffff"  just="left" />
             <TextTraits font="SansSerif"  size="9"  name="Legend"  style="plain"  color="#000000"  background="#00ffffff"  just="left" />
             <WindowPosition x="0"  y="0"  width="0"  height="0"  displayed="0"  panelState="" />
           </GraphEnvironment>
         </Graph>
         <Subpopulations>
           <Population name="cells"  annotation=""  owningGroup="All Samples"  expanded="1"  sortPriority="10"  count="9477" >
             <Graph smoothing="0"  backColor="#ffffff"  foreColor="#000000"  heatMapStatParameter="FL5-H"  type="Pseudocolor"  fast="1" >
               <Axis dimension="x"  name="FSC-A"  label=""  auto="auto" />
               <Axis dimension="y"  name="SSC-A"  label=""  auto="auto" />
               <GraphSettings level="5%"  smoothingHighResolution="1"  contourHighResolution="1"  histogramSmoothingCount="0"  graphResolution="256"  showOutliers="0"  drawLargeDots="0"  dotsToDraw="8000"  tint="le.chartfill.tinted.40"  lineWeight="le.lineweight.normal"  lineStyle="le.linestyle.solid" />
               <GraphEnvironment showGrid="0"  showAxes="tnlTNL"  showGates="1"  showFreqOnPlots="1"  showGateNameOnPlots="1"  showMedians="0"  showUncomped="0"  addEventParam="0"  lastYAxisName="" >
                 <TextTraits font="SansSerif"  size="11"  name="Labels"  style="plain"  color="#000000"  background="#00ffffff"  just="left" />
                 <TextTraits font="SansSerif"  size="11"  name="LayoutGates"  style="plain"  color="#000000"  background="#00ffffff"  just="left" />
                 <TextTraits font="SansSerif"  size="9"  name="Numbers"  style="plain"  color="#000000"  background="#00ffffff"  just="left" />
                 <TextTraits font="SansSerif"  size="9"  name="Legend"  style="plain"  color="#000000"  background="#00ffffff"  just="left" />
                 <WindowPosition x="620"  y="20"  width="390"  height="582"  displayed="1"  panelState="---" />
               </GraphEnvironment>
             </Graph>
             <Gate gating:id="ID1080510044" >
               <gating:PolygonGate eventsInside="1"  annoOffsetX="42"  annoOffsetY="-19"  tint="#000000"  isTinted="0"  lineWeight="Normal"  userDefined="1"  quadId="-1"  gateResolution="256" >
                 <gating:dimension>
                   <data-type:fcs-dimension data-type:name="FSC-A" />
                 </gating:dimension>
                 <gating:dimension>
                   <data-type:fcs-dimension data-type:name="SSC-A" />
                 </gating:dimension>
                 <gating:vertex>
                   <gating:coordinate data-type:value="2162614.511690101" />
                   <gating:coordinate data-type:value="655209.1110176032" />
                 </gating:vertex>
                 <gating:vertex>
                   <gating:coordinate data-type:value="1819760.9915441095" />
                   <gating:coordinate data-type:value="1825225.3806918946" />
                 </gating:vertex>
                 <gating:vertex>
                   <gating:coordinate data-type:value="1872507.6869511849" />
                   <gating:coordinate data-type:value="2714437.745644356" />
                 </gating:vertex>
                 <gating:vertex>
                   <gating:coordinate data-type:value="2531841.3795396304" />
                   <gating:coordinate data-type:value="4305659.872401392" />
                 </gating:vertex>
                 <gating:vertex>
                   <gating:coordinate data-type:value="3797762.069309446" />
                   <gating:coordinate data-type:value="5569277.443649627" />
                 </gating:vertex>
                 <gating:vertex>
                   <gating:coordinate data-type:value="5327416.236114639" />
                   <gating:coordinate data-type:value="4446061.824762307" />
                 </gating:vertex>
                 <gating:vertex>
                   <gating:coordinate data-type:value="5485656.322335866" />
                   <gating:coordinate data-type:value="2246431.2377746394" />
                 </gating:vertex>
                 <gating:vertex>
                   <gating:coordinate data-type:value="4694455.891229732" />
                   <gating:coordinate data-type:value="982813.6665264048" />
                 </gating:vertex>
                 <gating:vertex>
                   <gating:coordinate data-type:value="2769201.5088714706" />
                   <gating:coordinate data-type:value="280803.9047218299" />
                 </gating:vertex>
                 <gating:vertex>
                   <gating:coordinate data-type:value="2426347.988725479" />
                   <gating:coordinate data-type:value="280803.9047218299" />
                 </gating:vertex>
               </gating:PolygonGate>
             </Gate>
             <Subpopulations>
               <Population name="Single Cells"  annotation=""  owningGroup="All Samples"  expanded="1"  sortPriority="10"  count="8935" >
                 <Graph smoothing="13"  backColor="#ffffff"  foreColor="#000000"  heatMapStatParameter="FL5-H"  type="Histogram"  fast="1" >
                   <Axis dimension="x"  name="FL5-A"  label=""  auto="auto" />
                   <Axis dimension="y"  name=""  label=""  auto="auto" />
                   <GraphSettings level="5%"  smoothingHighResolution="1"  contourHighResolution="1"  histogramSmoothingCount="0"  graphResolution="256"  showOutliers="0"  drawLargeDots="0"  dotsToDraw="8000"  tint="le.chartfill.tinted.40"  lineWeight="le.lineweight.normal"  lineStyle="le.linestyle.solid" />
                   <GraphEnvironment showGrid="0"  showAxes="tnlTNL"  showGates="1"  showFreqOnPlots="1"  showGateNameOnPlots="1"  showMedians="0"  showUncomped="0"  addEventParam="0"  lastYAxisName="" >
                     <TextTraits font="SansSerif"  size="11"  name="Labels"  style="plain"  color="#000000"  background="#00ffffff"  just="left" />
                     <TextTraits font="SansSerif"  size="11"  name="LayoutGates"  style="plain"  color="#000000"  background="#00ffffff"  just="left" />
                     <TextTraits font="SansSerif"  size="9"  name="Numbers"  style="plain"  color="#000000"  background="#00ffffff"  just="left" />
                     <TextTraits font="SansSerif"  size="9"  name="Legend"  style="plain"  color="#000000"  background="#00ffffff"  just="left" />
                     <WindowPosition x="620"  y="20"  width="390"  height="582"  displayed="1"  panelState="---" />
                   </GraphEnvironment>
                 </Graph>
                 <Gate gating:id="ID2043559874"  gating:parent_id="ID1080510044" >
                   <gating:PolygonGate eventsInside="1"  annoOffsetX="-40"  annoOffsetY="-38"  tint="#000000"  isTinted="0"  lineWeight="Normal"  userDefined="1"  quadId="-1"  gateResolution="256" >
                     <gating:dimension>
                       <data-type:fcs-dimension data-type:name="FSC-A" />
                     </gating:dimension>
                     <gating:dimension>
                       <data-type:fcs-dimension data-type:name="FSC-H" />
                     </gating:dimension>
                     <gating:vertex>
                       <gating:coordinate data-type:value="5802136.494778319" />
                       <gating:coordinate data-type:value="2415518.5185185187" />
                     </gating:vertex>
                     <gating:vertex>
                       <gating:coordinate data-type:value="3296668.4629422273" />
                       <gating:coordinate data-type:value="1417268.5185185187" />
                     </gating:vertex>
                     <gating:vertex>
                       <gating:coordinate data-type:value="1951627.7300617986" />
                       <gating:coordinate data-type:value="924305.5555555555" />
                     </gating:vertex>
                     <gating:vertex>
                       <gating:coordinate data-type:value="1107680.6035485885" />
                       <gating:coordinate data-type:value="640851.8518518518" />
                     </gating:vertex>
                     <gating:vertex>
                       <gating:coordinate data-type:value="342853.5201459916" />
                       <gating:coordinate data-type:value="1257055.5555555555" />
                     </gating:vertex>
                     <gating:vertex>
                       <gating:coordinate data-type:value="1292294.037473353" />
                       <gating:coordinate data-type:value="1971851.8518518517" />
                     </gating:vertex>
                     <gating:vertex>
                       <gating:coordinate data-type:value="2980188.2904997733" />
                       <gating:coordinate data-type:value="2353898.1481481483" />
                     </gating:vertex>
                     <gating:vertex>
                       <gating:coordinate data-type:value="4694455.891229732" />
                       <gating:coordinate data-type:value="2514111.111111111" />
                     </gating:vertex>
                   </gating:PolygonGate>
                 </Gate>
                 <Subpopulations>
                   <Statistic name="Median"  annotation=""  owningGroup="All Samples"  expanded="1"  sortPriority="5"  id="FL5-A"  ancestor=""  correlate=""  value="6866.770507812" />
                 </Subpopulations>
               </Population>
             </Subpopulations>
           </Population>
         </Subpopulations>
       </SampleNode>
     </Sample>
     <Sample>
       <DataSet uri="file:/W:/70-Science/07-Projects/M005%20huVP1/04-Raw%20data/FACS/Jemima/221223%20EXP22000508%20MoA%20AntiBKV%20and%20VP1%20Ib1/Exp_20221223_1/01-Well-D5.fcs"  sampleID="23" />
       <Transformations>
         <transforms:linear transforms:minRange="0"  transforms:maxRange="2662000"  gain="1" >
           <data-type:parameter data-type:name="FSC-H" />
         </transforms:linear>
         <transforms:linear transforms:minRange="0"  transforms:maxRange="6276856.753442001"  gain="1" >
           <data-type:parameter data-type:name="FSC-A" />
         </transforms:linear>
         <transforms:linear transforms:minRange="0"  transforms:maxRange="2000000"  gain="1" >
           <data-type:parameter data-type:name="SSC-H" />
         </transforms:linear>
         <transforms:linear transforms:minRange="0"  transforms:maxRange="10108940.569985878"  gain="1" >
           <data-type:parameter data-type:name="SSC-A" />
         </transforms:linear>
         <transforms:biex transforms:length="256"  transforms:maxRange="16777216"  transforms:neg="0"  transforms:width="-100"  transforms:pos="6.2247198959" >
           <data-type:parameter data-type:name="FL5-H" />
         </transforms:biex>
         <transforms:log transforms:offset="316.2277660168"  transforms:decades="3.7247198959" >
           <data-type:parameter data-type:name="FL5-A" />
         </transforms:log>
         <transforms:linear transforms:minRange="0"  transforms:maxRange="2000000"  gain="1" >
           <data-type:parameter data-type:name="FSC-Width" />
         </transforms:linear>
         <transforms:linear transforms:minRange="0"  transforms:maxRange="4"  gain="0.0000195718" >
           <data-type:parameter data-type:name="Time" />
         </transforms:linear>
       </Transformations>
       <Keywords>
         <Keyword name="FJ_FCS_VERSION"  value="3" />
         <Keyword name="$BEGINSTEXT"  value="0" />
         <Keyword name="$ENDSTEXT"  value="0" />
         <Keyword name="$BEGINDATA"  value="0000000000006272" />
         <Keyword name="$ENDDATA"  value="0000000000486271" />
         <Keyword name="$BEGINANALYSIS"  value="0" />
         <Keyword name="$ENDANALYSIS"  value="0" />
         <Keyword name="$TOT"  value="0000000000015000" />
         <Keyword name="FILVER"  value="1" />
         <Keyword name="$FIL"  value="01-Well-D5.fcs" />
         <Keyword name="$SYS"  value="Microsoft Windows NT 6.2.9200.0" />
         <Keyword name="$MODE"  value="L" />
         <Keyword name="$BYTEORD"  value="1,2,3,4" />
         <Keyword name="$DATATYPE"  value="F" />
         <Keyword name="$NEXTDATA"  value="0" />
         <Keyword name="CYTEXPERTFIL"  value="True" />
         <Keyword name="TBID"  value="2475aa35-13bd-4526-b94a-5779026bc762" />
         <Keyword name="TBNM"  value="01-Well-D5" />
         <Keyword name="$PAR"  value="8" />
         <Keyword name="$BTIM"  value="11:15:09" />
         <Keyword name="$ETIM"  value="11:15:13" />
         <Keyword name="$DATE"  value="23-Dec-2022" />
         <Keyword name="$CYT"  value="CytoFLEX S" />
         <Keyword name="RCTOT"  value="15000" />
         <Keyword name="USRCTOT"  value="True" />
         <Keyword name="CGNM"  value="All Events " />
         <Keyword name="RCTIM"  value="600" />
         <Keyword name="USRCTIM"  value="False" />
         <Keyword name="$SPILLOVER"  value="2,FL5-H,FL5-A,1,0,0,1" />
         <Keyword name="RCVOL"  value="30" />
         <Keyword name="USRCVOL"  value="True" />
         <Keyword name="$TIMESTEP"  value="0.00002" />
         <Keyword name="$P1N"  value="FSC-H" />
         <Keyword name="$P1S"  value="FSC-H" />
         <Keyword name="$P1R"  value="16777216" />
         <Keyword name="$P1B"  value="32" />
         <Keyword name="$P1E"  value="0,0" />
         <Keyword name="$P1G"  value="1.0" />
         <Keyword name="P1DISPLAY"  value="LIN" />
         <Keyword name="$P2N"  value="FSC-A" />
         <Keyword name="$P2S"  value="FSC-A" />
         <Keyword name="$P2R"  value="16777216" />
         <Keyword name="$P2B"  value="32" />
         <Keyword name="$P2E"  value="0,0" />
         <Keyword name="$P2G"  value="1.0" />
         <Keyword name="P2DISPLAY"  value="LIN" />
         <Keyword name="$P3N"  value="SSC-H" />
         <Keyword name="$P3S"  value="SSC-H" />
         <Keyword name="$P3R"  value="16777216" />
         <Keyword name="$P3B"  value="32" />
         <Keyword name="$P3E"  value="0,0" />
         <Keyword name="$P3G"  value="1.0" />
         <Keyword name="P3DISPLAY"  value="LIN" />
         <Keyword name="$P4N"  value="SSC-A" />
         <Keyword name="$P4S"  value="SSC-A" />
         <Keyword name="$P4R"  value="16777216" />
         <Keyword name="$P4B"  value="32" />
         <Keyword name="$P4E"  value="0,0" />
         <Keyword name="$P4G"  value="1.0" />
         <Keyword name="P4DISPLAY"  value="LIN" />
         <Keyword name="$P5N"  value="FL5-H" />
         <Keyword name="$P5S"  value="AF488-H" />
         <Keyword name="$P5R"  value="16777216" />
         <Keyword name="$P5B"  value="32" />
         <Keyword name="$P5E"  value="0,0" />
         <Keyword name="$P5G"  value="1.0" />
         <Keyword name="P5DISPLAY"  value="LOG" />
         <Keyword name="$P6N"  value="FL5-A" />
         <Keyword name="$P6S"  value="AF488-A" />
         <Keyword name="$P6R"  value="16777216" />
         <Keyword name="$P6B"  value="32" />
         <Keyword name="$P6E"  value="0,0" />
         <Keyword name="$P6G"  value="1.0" />
         <Keyword name="P6DISPLAY"  value="LOG" />
         <Keyword name="$P7N"  value="FSC-Width" />
         <Keyword name="$P7S"  value="FSC-Width" />
         <Keyword name="$P7R"  value="10000" />
         <Keyword name="$P7B"  value="32" />
         <Keyword name="$P7E"  value="0,0" />
         <Keyword name="$P7G"  value="1.0" />
         <Keyword name="P7DISPLAY"  value="LIN" />
         <Keyword name="$P8N"  value="Time" />
         <Keyword name="$P8S"  value="Time" />
         <Keyword name="$P8R"  value="900000000" />
         <Keyword name="$P8B"  value="32" />
         <Keyword name="$P8E"  value="0,0" />
         <Keyword name="$P8G"  value="1.0" />
         <Keyword name="P8DISPLAY"  value="LIN" />
         <Keyword name="PLTNO"  value="01" />
         <Keyword name="$SMNO"  value="D5" />
         <Keyword name="$LOST"  value="0" />
         <Keyword name="$ABRT"  value="1261" />
         <Keyword name="IMPTTB"  value="False" />
         <Keyword name="FLLW"  value="True" />
         <Keyword name="RCD"  value="True" />
         <Keyword name="$VOL"  value="8311.291" />
         <Keyword name="$OP"  value="CytoFLEX S" />
         <Keyword name="DURTIM"  value="4.087520" />
         <Keyword name="SMFLWRTHIS"  value="4.07707,122" />
         <Keyword name="USCOMP"  value="False" />
         <Keyword name="AHCOMPSYNC"  value="False" />
         <Keyword name="COMPCHH"  value="AF488" />
         <Keyword name="COMPBGH"  value="0" />
         <Keyword name="COMPAFH"  value="0" />
         <Keyword name="COMPH"  value="1" />
         <Keyword name="COMPGAINH"  value="40" />
         <Keyword name="COMPCHA"  value="AF488" />
         <Keyword name="COMPBGA"  value="0" />
         <Keyword name="COMPAFA"  value="0" />
         <Keyword name="COMPA"  value="1" />
         <Keyword name="COMPGAINA"  value="40" />
         <Keyword name="SN"  value="BB20067" />
         <Keyword name="$CYTSN"  value="BB20067" />
         <Keyword name="FLDSM"  value="10" />
         <Keyword name="CHAR"  value="15" />
         <Keyword name="CH1ID"  value="FSC" />
         <Keyword name="CH1NM"  value="FSC" />
         <Keyword name="CH1AD"  value="14" />
         <Keyword name="CH1DA"  value="22" />
         <Keyword name="CH1TH"  value="10000" />
         <Keyword name="CH1TR"  value="64" />
         <Keyword name="CH1GAIN"  value="75" />
         <Keyword name="CH1USH"  value="True" />
         <Keyword name="CH1DELAY"  value="0" />
         <Keyword name="CH1DELTA"  value="24" />
         <Keyword name="CH1THUS"  value="False" />
         <Keyword name="CH1FL"  value="False" />
         <Keyword name="CH1HS"  value="8" />
         <Keyword name="CH1AS"  value="2" />
         <Keyword name="CH1HATFL"  value="375" />
         <Keyword name="CH1AATFL"  value="30000" />
         <Keyword name="CH1HAVAL"  value="5000000" />
         <Keyword name="CH2ID"  value="SSC" />
         <Keyword name="CH2NM"  value="SSC" />
         <Keyword name="CH2AD"  value="11" />
         <Keyword name="CH2DA"  value="19" />
         <Keyword name="CH2TH"  value="10000" />
         <Keyword name="CH2TR"  value="64" />
         <Keyword name="CH2GAIN"  value="132" />
         <Keyword name="CH2USH"  value="True" />
         <Keyword name="CH2DELAY"  value="0" />
         <Keyword name="CH2DELTA"  value="24" />
         <Keyword name="CH2THUS"  value="False" />
         <Keyword name="CH2FL"  value="False" />
         <Keyword name="CH2HS"  value="8" />
         <Keyword name="CH2AS"  value="2" />
         <Keyword name="CH2FLNMS"  value="SSC" />
         <Keyword name="CH2HATFL"  value="375" />
         <Keyword name="CH2AATFL"  value="30000" />
         <Keyword name="CH2HAVAL"  value="6875000" />
         <Keyword name="CH3ID"  value="FL5" />
         <Keyword name="CH3NM"  value="AF488" />
         <Keyword name="CH3AD"  value="12" />
         <Keyword name="CH3DA"  value="20" />
         <Keyword name="CH3TH"  value="10000" />
         <Keyword name="CH3TR"  value="64" />
         <Keyword name="CH3GAIN"  value="40" />
         <Keyword name="CH3USH"  value="True" />
         <Keyword name="CH3DELAY"  value="0" />
         <Keyword name="CH3DELTA"  value="24" />
         <Keyword name="CH3THUS"  value="False" />
         <Keyword name="CH3FL"  value="True" />
         <Keyword name="CH3HS"  value="8" />
         <Keyword name="CH3AS"  value="2" />
         <Keyword name="CH3FLNMS"  value="FITC,GFP,AF488,CFSE,CytoxGreen" />
         <Keyword name="CH3HATFL"  value="375" />
         <Keyword name="CH3AATFL"  value="30000" />
         <Keyword name="CH3HAVAL"  value="6875000" />
         <Keyword name="CH4ID"  value="FL6" />
         <Keyword name="CH4NM"  value="PerCP" />
         <Keyword name="CH4AD"  value="13" />
         <Keyword name="CH4DA"  value="21" />
         <Keyword name="CH4TH"  value="10000" />
         <Keyword name="CH4TR"  value="64" />
         <Keyword name="CH4GAIN"  value="259" />
         <Keyword name="CH4USH"  value="True" />
         <Keyword name="CH4DELAY"  value="0" />
         <Keyword name="CH4DELTA"  value="24" />
         <Keyword name="CH4THUS"  value="False" />
         <Keyword name="CH4FL"  value="False" />
         <Keyword name="CH4HS"  value="8" />
         <Keyword name="CH4AS"  value="2" />
         <Keyword name="CH4FLNMS"  value="PerCP,PC5,PerCPCy5.5" />
         <Keyword name="CH4HATFL"  value="375" />
         <Keyword name="CH4AATFL"  value="30000" />
         <Keyword name="CH4HAVAL"  value="6875000" />
         <Keyword name="CH5ID"  value="FL11" />
         <Keyword name="CH5NM"  value="APC" />
         <Keyword name="CH5AD"  value="8" />
         <Keyword name="CH5DA"  value="16" />
         <Keyword name="CH5TH"  value="10000" />
         <Keyword name="CH5TR"  value="64" />
         <Keyword name="CH5GAIN"  value="150" />
         <Keyword name="CH5USH"  value="True" />
         <Keyword name="CH5DELAY"  value="-37.6" />
         <Keyword name="CH5DELTA"  value="24" />
         <Keyword name="CH5THUS"  value="False" />
         <Keyword name="CH5FL"  value="False" />
         <Keyword name="CH5HS"  value="8" />
         <Keyword name="CH5AS"  value="2" />
         <Keyword name="CH5FLNMS"  value="APC,AF647,CrellTraceFarRed,SytoxRed" />
         <Keyword name="CH5HATFL"  value="375" />
         <Keyword name="CH5AATFL"  value="30000" />
         <Keyword name="CH5HAVAL"  value="6875000" />
         <Keyword name="CH6ID"  value="FL12" />
         <Keyword name="CH6NM"  value="APC-A700" />
         <Keyword name="CH6AD"  value="9" />
         <Keyword name="CH6DA"  value="17" />
         <Keyword name="CH6TH"  value="10000" />
         <Keyword name="CH6TR"  value="64" />
         <Keyword name="CH6GAIN"  value="221" />
         <Keyword name="CH6USH"  value="True" />
         <Keyword name="CH6DELAY"  value="-37.6" />
         <Keyword name="CH6DELTA"  value="24" />
         <Keyword name="CH6THUS"  value="False" />
         <Keyword name="CH6FL"  value="False" />
         <Keyword name="CH6HS"  value="8" />
         <Keyword name="CH6AS"  value="2" />
         <Keyword name="CH6FLNMS"  value="APC-A700" />
         <Keyword name="CH6HATFL"  value="375" />
         <Keyword name="CH6AATFL"  value="30000" />
         <Keyword name="CH6HAVAL"  value="6875000" />
         <Keyword name="CH7ID"  value="FL13" />
         <Keyword name="CH7NM"  value="APC-A750" />
         <Keyword name="CH7AD"  value="10" />
         <Keyword name="CH7DA"  value="18" />
         <Keyword name="CH7TH"  value="10000" />
         <Keyword name="CH7TR"  value="64" />
         <Keyword name="CH7GAIN"  value="209" />
         <Keyword name="CH7USH"  value="True" />
         <Keyword name="CH7DELAY"  value="-37.6" />
         <Keyword name="CH7DELTA"  value="24" />
         <Keyword name="CH7THUS"  value="False" />
         <Keyword name="CH7FL"  value="False" />
         <Keyword name="CH7HS"  value="8" />
         <Keyword name="CH7AS"  value="2" />
         <Keyword name="CH7FLNMS"  value="APC-A750" />
         <Keyword name="CH7HATFL"  value="375" />
         <Keyword name="CH7AATFL"  value="30000" />
         <Keyword name="CH7HAVAL"  value="6875000" />
         <Keyword name="CH8ID"  value="FL1" />
         <Keyword name="CH8NM"  value="BV421" />
         <Keyword name="CH8AD"  value="0" />
         <Keyword name="CH8DA"  value="0" />
         <Keyword name="CH8TH"  value="10000" />
         <Keyword name="CH8TR"  value="64" />
         <Keyword name="CH8GAIN"  value="30" />
         <Keyword name="CH8USH"  value="True" />
         <Keyword name="CH8DELAY"  value="37.76" />
         <Keyword name="CH8DELTA"  value="24" />
         <Keyword name="CH8THUS"  value="False" />
         <Keyword name="CH8FL"  value="False" />
         <Keyword name="CH8HS"  value="8" />
         <Keyword name="CH8AS"  value="2" />
         <Keyword name="CH8FLNMS"  value="BV421,SytoxBlue" />
         <Keyword name="CH8HATFL"  value="375" />
         <Keyword name="CH8AATFL"  value="30000" />
         <Keyword name="CH8HAVAL"  value="6875000" />
         <Keyword name="CH9ID"  value="FL2" />
         <Keyword name="CH9NM"  value="KO525" />
         <Keyword name="CH9AD"  value="1" />
         <Keyword name="CH9DA"  value="1" />
         <Keyword name="CH9TH"  value="10000" />
         <Keyword name="CH9TR"  value="64" />
         <Keyword name="CH9GAIN"  value="38" />
         <Keyword name="CH9USH"  value="True" />
         <Keyword name="CH9DELAY"  value="37.76" />
         <Keyword name="CH9DELTA"  value="24" />
         <Keyword name="CH9THUS"  value="False" />
         <Keyword name="CH9FL"  value="False" />
         <Keyword name="CH9HS"  value="8" />
         <Keyword name="CH9AS"  value="2" />
         <Keyword name="CH9FLNMS"  value="KO525" />
         <Keyword name="CH9HATFL"  value="375" />
         <Keyword name="CH9AATFL"  value="30000" />
         <Keyword name="CH9HAVAL"  value="6875000" />
         <Keyword name="CH10ID"  value="FL3" />
         <Keyword name="CH10NM"  value="Violet610" />
         <Keyword name="CH10AD"  value="2" />
         <Keyword name="CH10DA"  value="2" />
         <Keyword name="CH10TH"  value="10000" />
         <Keyword name="CH10TR"  value="64" />
         <Keyword name="CH10GAIN"  value="211" />
         <Keyword name="CH10USH"  value="True" />
         <Keyword name="CH10DELAY"  value="37.76" />
         <Keyword name="CH10DELTA"  value="24" />
         <Keyword name="CH10THUS"  value="False" />
         <Keyword name="CH10FL"  value="False" />
         <Keyword name="CH10HS"  value="8" />
         <Keyword name="CH10AS"  value="2" />
         <Keyword name="CH10FLNMS"  value="Violet610" />
         <Keyword name="CH10HATFL"  value="375" />
         <Keyword name="CH10AATFL"  value="30000" />
         <Keyword name="CH10HAVAL"  value="6875000" />
         <Keyword name="CH11ID"  value="FL4" />
         <Keyword name="CH11NM"  value="BV785" />
         <Keyword name="CH11AD"  value="3" />
         <Keyword name="CH11DA"  value="3" />
         <Keyword name="CH11TH"  value="10000" />
         <Keyword name="CH11TR"  value="64" />
         <Keyword name="CH11GAIN"  value="138" />
         <Keyword name="CH11USH"  value="True" />
         <Keyword name="CH11DELAY"  value="37.76" />
         <Keyword name="CH11DELTA"  value="24" />
         <Keyword name="CH11THUS"  value="False" />
         <Keyword name="CH11FL"  value="False" />
         <Keyword name="CH11HS"  value="8" />
         <Keyword name="CH11AS"  value="2" />
         <Keyword name="CH11FLNMS"  value="BV785" />
         <Keyword name="CH11HATFL"  value="375" />
         <Keyword name="CH11AATFL"  value="30000" />
         <Keyword name="CH11HAVAL"  value="6875000" />
         <Keyword name="CH12ID"  value="FL7" />
         <Keyword name="CH12NM"  value="PE" />
         <Keyword name="CH12AD"  value="5" />
         <Keyword name="CH12DA"  value="5" />
         <Keyword name="CH12TH"  value="10000" />
         <Keyword name="CH12TR"  value="64" />
         <Keyword name="CH12GAIN"  value="270" />
         <Keyword name="CH12USH"  value="True" />
         <Keyword name="CH12DELAY"  value="-76.96" />
         <Keyword name="CH12DELTA"  value="24" />
         <Keyword name="CH12THUS"  value="False" />
         <Keyword name="CH12FL"  value="False" />
         <Keyword name="CH12HS"  value="8" />
         <Keyword name="CH12AS"  value="2" />
         <Keyword name="CH12FLNMS"  value="PE,SytoxOrange,Celltraceyellow" />
         <Keyword name="CH12HATFL"  value="375" />
         <Keyword name="CH12AATFL"  value="30000" />
         <Keyword name="CH12HAVAL"  value="6875000" />
         <Keyword name="CH13ID"  value="FL8" />
         <Keyword name="CH13NM"  value="PB450" />
         <Keyword name="CH13AD"  value="4" />
         <Keyword name="CH13DA"  value="4" />
         <Keyword name="CH13TH"  value="10000" />
         <Keyword name="CH13TR"  value="64" />
         <Keyword name="CH13GAIN"  value="150" />
         <Keyword name="CH13USH"  value="True" />
         <Keyword name="CH13DELAY"  value="-76.96" />
         <Keyword name="CH13DELTA"  value="24" />
         <Keyword name="CH13THUS"  value="False" />
         <Keyword name="CH13FL"  value="False" />
         <Keyword name="CH13HS"  value="8" />
         <Keyword name="CH13AS"  value="2" />
         <Keyword name="CH13FLNMS"  value="PB450,mCherry,AF594" />
         <Keyword name="CH13HATFL"  value="375" />
         <Keyword name="CH13AATFL"  value="30000" />
         <Keyword name="CH13HAVAL"  value="6875000" />
         <Keyword name="CH14ID"  value="FL9" />
         <Keyword name="CH14NM"  value="PC5.5" />
         <Keyword name="CH14AD"  value="6" />
         <Keyword name="CH14DA"  value="6" />
         <Keyword name="CH14TH"  value="10000" />
         <Keyword name="CH14TR"  value="64" />
         <Keyword name="CH14GAIN"  value="349" />
         <Keyword name="CH14USH"  value="True" />
         <Keyword name="CH14DELAY"  value="-76.96" />
         <Keyword name="CH14DELTA"  value="24" />
         <Keyword name="CH14THUS"  value="False" />
         <Keyword name="CH14FL"  value="False" />
         <Keyword name="CH14HS"  value="8" />
         <Keyword name="CH14AS"  value="2" />
         <Keyword name="CH14FLNMS"  value="PC5.5" />
         <Keyword name="CH14HATFL"  value="375" />
         <Keyword name="CH14AATFL"  value="30000" />
         <Keyword name="CH14HAVAL"  value="6875000" />
         <Keyword name="CH15ID"  value="FL10" />
         <Keyword name="CH15NM"  value="PC7" />
         <Keyword name="CH15AD"  value="7" />
         <Keyword name="CH15DA"  value="7" />
         <Keyword name="CH15TH"  value="10000" />
         <Keyword name="CH15TR"  value="64" />
         <Keyword name="CH15GAIN"  value="541" />
         <Keyword name="CH15USH"  value="True" />
         <Keyword name="CH15DELAY"  value="-76.96" />
         <Keyword name="CH15DELTA"  value="24" />
         <Keyword name="CH15THUS"  value="False" />
         <Keyword name="CH15FL"  value="False" />
         <Keyword name="CH15HS"  value="8" />
         <Keyword name="CH15AS"  value="2" />
         <Keyword name="CH15FLNMS"  value="PC7" />
         <Keyword name="CH15HATFL"  value="375" />
         <Keyword name="CH15AATFL"  value="30000" />
         <Keyword name="CH15HAVAL"  value="6875000" />
         <Keyword name="PCHID"  value="FSC" />
         <Keyword name="PCHTP"  value="AutoThreshold" />
         <Keyword name="TRLGC"  value="None" />
         <Keyword name="WCH"  value="FSC" />
         <Keyword name="DGAIN"  value="1" />
         <Keyword name="SWVER"  value="CytExpert 2.5.0.77" />
       </Keywords>
       <SampleNode name="01-Well-D5.fcs"  annotation=""  owningGroup=""  expanded="1"  sortPriority="10"  count="15000"  sampleID="23" >
         <Graph smoothing="0"  backColor="#ffffff"  foreColor="#000000"  type="Pseudocolor"  fast="1" >
           <Axis dimension="x"  name="FSC-H"  label=""  auto="auto" />
           <Axis dimension="y"  name="SSC-H"  label=""  auto="auto" />
           <GraphSettings level="5%"  smoothingHighResolution="1"  contourHighResolution="1"  histogramSmoothingCount="0"  graphResolution="256"  showOutliers="0"  drawLargeDots="0"  dotsToDraw="8000"  tint="le.chartfill.tinted.40"  lineWeight="le.lineweight.normal"  lineStyle="le.linestyle.solid" />
           <GraphEnvironment showGrid="0"  showAxes="tnlTNL"  showGates="1"  showFreqOnPlots="1"  showGateNameOnPlots="1"  showMedians="0"  showUncomped="0"  addEventParam="0"  lastYAxisName="" >
             <TextTraits font="SansSerif"  size="11"  name="Labels"  style="plain"  color="#000000"  background="#00ffffff"  just="left" />
             <TextTraits font="SansSerif"  size="11"  name="LayoutGates"  style="plain"  color="#000000"  background="#00ffffff"  just="left" />
             <TextTraits font="SansSerif"  size="9"  name="Numbers"  style="plain"  color="#000000"  background="#00ffffff"  just="left" />
             <TextTraits font="SansSerif"  size="9"  name="Legend"  style="plain"  color="#000000"  background="#00ffffff"  just="left" />
             <WindowPosition x="0"  y="0"  width="0"  height="0"  displayed="0"  panelState="" />
           </GraphEnvironment>
         </Graph>
         <Subpopulations>
           <Population name="cells"  annotation=""  owningGroup="All Samples"  expanded="1"  sortPriority="10"  count="9698" >
             <Graph smoothing="0"  backColor="#ffffff"  foreColor="#000000"  heatMapStatParameter="FL5-H"  type="Pseudocolor"  fast="1" >
               <Axis dimension="x"  name="FSC-A"  label=""  auto="auto" />
               <Axis dimension="y"  name="SSC-A"  label=""  auto="auto" />
               <GraphSettings level="5%"  smoothingHighResolution="1"  contourHighResolution="1"  histogramSmoothingCount="0"  graphResolution="256"  showOutliers="0"  drawLargeDots="0"  dotsToDraw="8000"  tint="le.chartfill.tinted.40"  lineWeight="le.lineweight.normal"  lineStyle="le.linestyle.solid" />
               <GraphEnvironment showGrid="0"  showAxes="tnlTNL"  showGates="1"  showFreqOnPlots="1"  showGateNameOnPlots="1"  showMedians="0"  showUncomped="0"  addEventParam="0"  lastYAxisName="" >
                 <TextTraits font="SansSerif"  size="11"  name="Labels"  style="plain"  color="#000000"  background="#00ffffff"  just="left" />
                 <TextTraits font="SansSerif"  size="11"  name="LayoutGates"  style="plain"  color="#000000"  background="#00ffffff"  just="left" />
                 <TextTraits font="SansSerif"  size="9"  name="Numbers"  style="plain"  color="#000000"  background="#00ffffff"  just="left" />
                 <TextTraits font="SansSerif"  size="9"  name="Legend"  style="plain"  color="#000000"  background="#00ffffff"  just="left" />
                 <WindowPosition x="620"  y="20"  width="390"  height="582"  displayed="1"  panelState="---" />
               </GraphEnvironment>
             </Graph>
             <Gate gating:id="ID578555864" >
               <gating:PolygonGate eventsInside="1"  annoOffsetX="42"  annoOffsetY="-19"  tint="#000000"  isTinted="0"  lineWeight="Normal"  userDefined="1"  quadId="-1"  gateResolution="256" >
                 <gating:dimension>
                   <data-type:fcs-dimension data-type:name="FSC-A" />
                 </gating:dimension>
                 <gating:dimension>
                   <data-type:fcs-dimension data-type:name="SSC-A" />
                 </gating:dimension>
                 <gating:vertex>
                   <gating:coordinate data-type:value="2162614.511690101" />
                   <gating:coordinate data-type:value="655209.1110176032" />
                 </gating:vertex>
                 <gating:vertex>
                   <gating:coordinate data-type:value="1819760.9915441095" />
                   <gating:coordinate data-type:value="1825225.3806918946" />
                 </gating:vertex>
                 <gating:vertex>
                   <gating:coordinate data-type:value="1872507.6869511849" />
                   <gating:coordinate data-type:value="2714437.745644356" />
                 </gating:vertex>
                 <gating:vertex>
                   <gating:coordinate data-type:value="2531841.3795396304" />
                   <gating:coordinate data-type:value="4305659.872401392" />
                 </gating:vertex>
                 <gating:vertex>
                   <gating:coordinate data-type:value="3797762.069309446" />
                   <gating:coordinate data-type:value="5569277.443649627" />
                 </gating:vertex>
                 <gating:vertex>
                   <gating:coordinate data-type:value="5327416.236114639" />
                   <gating:coordinate data-type:value="4446061.824762307" />
                 </gating:vertex>
                 <gating:vertex>
                   <gating:coordinate data-type:value="5485656.322335866" />
                   <gating:coordinate data-type:value="2246431.2377746394" />
                 </gating:vertex>
                 <gating:vertex>
                   <gating:coordinate data-type:value="4694455.891229732" />
                   <gating:coordinate data-type:value="982813.6665264048" />
                 </gating:vertex>
                 <gating:vertex>
                   <gating:coordinate data-type:value="2769201.5088714706" />
                   <gating:coordinate data-type:value="280803.9047218299" />
                 </gating:vertex>
                 <gating:vertex>
                   <gating:coordinate data-type:value="2426347.988725479" />
                   <gating:coordinate data-type:value="280803.9047218299" />
                 </gating:vertex>
               </gating:PolygonGate>
             </Gate>
             <Subpopulations>
               <Population name="Single Cells"  annotation=""  owningGroup="All Samples"  expanded="1"  sortPriority="10"  count="9108" >
                 <Graph smoothing="13"  backColor="#ffffff"  foreColor="#000000"  heatMapStatParameter="FL5-H"  type="Histogram"  fast="1" >
                   <Axis dimension="x"  name="FL5-A"  label=""  auto="auto" />
                   <Axis dimension="y"  name=""  label=""  auto="auto" />
                   <GraphSettings level="5%"  smoothingHighResolution="1"  contourHighResolution="1"  histogramSmoothingCount="0"  graphResolution="256"  showOutliers="0"  drawLargeDots="0"  dotsToDraw="8000"  tint="le.chartfill.tinted.40"  lineWeight="le.lineweight.normal"  lineStyle="le.linestyle.solid" />
                   <GraphEnvironment showGrid="0"  showAxes="tnlTNL"  showGates="1"  showFreqOnPlots="1"  showGateNameOnPlots="1"  showMedians="0"  showUncomped="0"  addEventParam="0"  lastYAxisName="" >
                     <TextTraits font="SansSerif"  size="11"  name="Labels"  style="plain"  color="#000000"  background="#00ffffff"  just="left" />
                     <TextTraits font="SansSerif"  size="11"  name="LayoutGates"  style="plain"  color="#000000"  background="#00ffffff"  just="left" />
                     <TextTraits font="SansSerif"  size="9"  name="Numbers"  style="plain"  color="#000000"  background="#00ffffff"  just="left" />
                     <TextTraits font="SansSerif"  size="9"  name="Legend"  style="plain"  color="#000000"  background="#00ffffff"  just="left" />
                     <WindowPosition x="620"  y="20"  width="390"  height="582"  displayed="1"  panelState="---" />
                   </GraphEnvironment>
                 </Graph>
                 <Gate gating:id="ID317333576"  gating:parent_id="ID578555864" >
                   <gating:PolygonGate eventsInside="1"  annoOffsetX="-40"  annoOffsetY="-38"  tint="#000000"  isTinted="0"  lineWeight="Normal"  userDefined="1"  quadId="-1"  gateResolution="256" >
                     <gating:dimension>
                       <data-type:fcs-dimension data-type:name="FSC-A" />
                     </gating:dimension>
                     <gating:dimension>
                       <data-type:fcs-dimension data-type:name="FSC-H" />
                     </gating:dimension>
                     <gating:vertex>
                       <gating:coordinate data-type:value="5802136.494778319" />
                       <gating:coordinate data-type:value="2415518.5185185187" />
                     </gating:vertex>
                     <gating:vertex>
                       <gating:coordinate data-type:value="3296668.4629422273" />
                       <gating:coordinate data-type:value="1417268.5185185187" />
                     </gating:vertex>
                     <gating:vertex>
                       <gating:coordinate data-type:value="1951627.7300617986" />
                       <gating:coordinate data-type:value="924305.5555555555" />
                     </gating:vertex>
                     <gating:vertex>
                       <gating:coordinate data-type:value="1107680.6035485885" />
                       <gating:coordinate data-type:value="640851.8518518518" />
                     </gating:vertex>
                     <gating:vertex>
                       <gating:coordinate data-type:value="342853.5201459916" />
                       <gating:coordinate data-type:value="1257055.5555555555" />
                     </gating:vertex>
                     <gating:vertex>
                       <gating:coordinate data-type:value="1292294.037473353" />
                       <gating:coordinate data-type:value="1971851.8518518517" />
                     </gating:vertex>
                     <gating:vertex>
                       <gating:coordinate data-type:value="2980188.2904997733" />
                       <gating:coordinate data-type:value="2353898.1481481483" />
                     </gating:vertex>
                     <gating:vertex>
                       <gating:coordinate data-type:value="4694455.891229732" />
                       <gating:coordinate data-type:value="2514111.111111111" />
                     </gating:vertex>
                   </gating:PolygonGate>
                 </Gate>
                 <Subpopulations>
                   <Statistic name="Median"  annotation=""  owningGroup="All Samples"  expanded="1"  sortPriority="5"  id="FL5-A"  ancestor=""  correlate=""  value="10460.032226562" />
                 </Subpopulations>
               </Population>
             </Subpopulations>
           </Population>
         </Subpopulations>
       </SampleNode>
     </Sample>
     <Sample>
       <DataSet uri="file:/W:/70-Science/07-Projects/M005%20huVP1/04-Raw%20data/FACS/Jemima/221223%20EXP22000508%20MoA%20AntiBKV%20and%20VP1%20Ib1/Exp_20221223_1/01-Well-D6.fcs"  sampleID="24" />
       <Transformations>
         <transforms:linear transforms:minRange="0"  transforms:maxRange="2662000"  gain="1" >
           <data-type:parameter data-type:name="FSC-H" />
         </transforms:linear>
         <transforms:linear transforms:minRange="0"  transforms:maxRange="6276856.753442001"  gain="1" >
           <data-type:parameter data-type:name="FSC-A" />
         </transforms:linear>
         <transforms:linear transforms:minRange="0"  transforms:maxRange="2000000"  gain="1" >
           <data-type:parameter data-type:name="SSC-H" />
         </transforms:linear>
         <transforms:linear transforms:minRange="0"  transforms:maxRange="10108940.569985878"  gain="1" >
           <data-type:parameter data-type:name="SSC-A" />
         </transforms:linear>
         <transforms:biex transforms:length="256"  transforms:maxRange="16777216"  transforms:neg="0"  transforms:width="-100"  transforms:pos="6.2247198959" >
           <data-type:parameter data-type:name="FL5-H" />
         </transforms:biex>
         <transforms:log transforms:offset="316.2277660168"  transforms:decades="3.7247198959" >
           <data-type:parameter data-type:name="FL5-A" />
         </transforms:log>
         <transforms:linear transforms:minRange="0"  transforms:maxRange="2000000"  gain="1" >
           <data-type:parameter data-type:name="FSC-Width" />
         </transforms:linear>
         <transforms:linear transforms:minRange="0"  transforms:maxRange="4"  gain="0.0000170554" >
           <data-type:parameter data-type:name="Time" />
         </transforms:linear>
       </Transformations>
       <Keywords>
         <Keyword name="FJ_FCS_VERSION"  value="3" />
         <Keyword name="$BEGINSTEXT"  value="0" />
         <Keyword name="$ENDSTEXT"  value="0" />
         <Keyword name="$BEGINDATA"  value="0000000000006272" />
         <Keyword name="$ENDDATA"  value="0000000000486271" />
         <Keyword name="$BEGINANALYSIS"  value="0" />
         <Keyword name="$ENDANALYSIS"  value="0" />
         <Keyword name="$TOT"  value="0000000000015000" />
         <Keyword name="FILVER"  value="1" />
         <Keyword name="$FIL"  value="01-Well-D6.fcs" />
         <Keyword name="$SYS"  value="Microsoft Windows NT 6.2.9200.0" />
         <Keyword name="$MODE"  value="L" />
         <Keyword name="$BYTEORD"  value="1,2,3,4" />
         <Keyword name="$DATATYPE"  value="F" />
         <Keyword name="$NEXTDATA"  value="0" />
         <Keyword name="CYTEXPERTFIL"  value="True" />
         <Keyword name="TBID"  value="18a5ecf4-e02b-48bd-a240-06c43ca91234" />
         <Keyword name="TBNM"  value="01-Well-D6" />
         <Keyword name="$PAR"  value="8" />
         <Keyword name="$BTIM"  value="11:18:44" />
         <Keyword name="$ETIM"  value="11:18:48" />
         <Keyword name="$DATE"  value="23-Dec-2022" />
         <Keyword name="$CYT"  value="CytoFLEX S" />
         <Keyword name="RCTOT"  value="15000" />
         <Keyword name="USRCTOT"  value="True" />
         <Keyword name="CGNM"  value="All Events " />
         <Keyword name="RCTIM"  value="600" />
         <Keyword name="USRCTIM"  value="False" />
         <Keyword name="$SPILLOVER"  value="2,FL5-H,FL5-A,1,0,0,1" />
         <Keyword name="RCVOL"  value="30" />
         <Keyword name="USRCVOL"  value="True" />
         <Keyword name="$TIMESTEP"  value="0.00002" />
         <Keyword name="$P1N"  value="FSC-H" />
         <Keyword name="$P1S"  value="FSC-H" />
         <Keyword name="$P1R"  value="16777216" />
         <Keyword name="$P1B"  value="32" />
         <Keyword name="$P1E"  value="0,0" />
         <Keyword name="$P1G"  value="1.0" />
         <Keyword name="P1DISPLAY"  value="LIN" />
         <Keyword name="$P2N"  value="FSC-A" />
         <Keyword name="$P2S"  value="FSC-A" />
         <Keyword name="$P2R"  value="16777216" />
         <Keyword name="$P2B"  value="32" />
         <Keyword name="$P2E"  value="0,0" />
         <Keyword name="$P2G"  value="1.0" />
         <Keyword name="P2DISPLAY"  value="LIN" />
         <Keyword name="$P3N"  value="SSC-H" />
         <Keyword name="$P3S"  value="SSC-H" />
         <Keyword name="$P3R"  value="16777216" />
         <Keyword name="$P3B"  value="32" />
         <Keyword name="$P3E"  value="0,0" />
         <Keyword name="$P3G"  value="1.0" />
         <Keyword name="P3DISPLAY"  value="LIN" />
         <Keyword name="$P4N"  value="SSC-A" />
         <Keyword name="$P4S"  value="SSC-A" />
         <Keyword name="$P4R"  value="16777216" />
         <Keyword name="$P4B"  value="32" />
         <Keyword name="$P4E"  value="0,0" />
         <Keyword name="$P4G"  value="1.0" />
         <Keyword name="P4DISPLAY"  value="LIN" />
         <Keyword name="$P5N"  value="FL5-H" />
         <Keyword name="$P5S"  value="AF488-H" />
         <Keyword name="$P5R"  value="16777216" />
         <Keyword name="$P5B"  value="32" />
         <Keyword name="$P5E"  value="0,0" />
         <Keyword name="$P5G"  value="1.0" />
         <Keyword name="P5DISPLAY"  value="LOG" />
         <Keyword name="$P6N"  value="FL5-A" />
         <Keyword name="$P6S"  value="AF488-A" />
         <Keyword name="$P6R"  value="16777216" />
         <Keyword name="$P6B"  value="32" />
         <Keyword name="$P6E"  value="0,0" />
         <Keyword name="$P6G"  value="1.0" />
         <Keyword name="P6DISPLAY"  value="LOG" />
         <Keyword name="$P7N"  value="FSC-Width" />
         <Keyword name="$P7S"  value="FSC-Width" />
         <Keyword name="$P7R"  value="10000" />
         <Keyword name="$P7B"  value="32" />
         <Keyword name="$P7E"  value="0,0" />
         <Keyword name="$P7G"  value="1.0" />
         <Keyword name="P7DISPLAY"  value="LIN" />
         <Keyword name="$P8N"  value="Time" />
         <Keyword name="$P8S"  value="Time" />
         <Keyword name="$P8R"  value="900000000" />
         <Keyword name="$P8B"  value="32" />
         <Keyword name="$P8E"  value="0,0" />
         <Keyword name="$P8G"  value="1.0" />
         <Keyword name="P8DISPLAY"  value="LIN" />
         <Keyword name="PLTNO"  value="01" />
         <Keyword name="$SMNO"  value="D6" />
         <Keyword name="$LOST"  value="0" />
         <Keyword name="$ABRT"  value="1152" />
         <Keyword name="IMPTTB"  value="False" />
         <Keyword name="FLLW"  value="True" />
         <Keyword name="RCD"  value="True" />
         <Keyword name="$VOL"  value="9537.554" />
         <Keyword name="$OP"  value="CytoFLEX S" />
         <Keyword name="DURTIM"  value="4.690600" />
         <Keyword name="SMFLWRTHIS"  value="4.68635,122" />
         <Keyword name="USCOMP"  value="False" />
         <Keyword name="AHCOMPSYNC"  value="False" />
         <Keyword name="COMPCHH"  value="AF488" />
         <Keyword name="COMPBGH"  value="0" />
         <Keyword name="COMPAFH"  value="0" />
         <Keyword name="COMPH"  value="1" />
         <Keyword name="COMPGAINH"  value="40" />
         <Keyword name="COMPCHA"  value="AF488" />
         <Keyword name="COMPBGA"  value="0" />
         <Keyword name="COMPAFA"  value="0" />
         <Keyword name="COMPA"  value="1" />
         <Keyword name="COMPGAINA"  value="40" />
         <Keyword name="SN"  value="BB20067" />
         <Keyword name="$CYTSN"  value="BB20067" />
         <Keyword name="FLDSM"  value="10" />
         <Keyword name="CHAR"  value="15" />
         <Keyword name="CH1ID"  value="FSC" />
         <Keyword name="CH1NM"  value="FSC" />
         <Keyword name="CH1AD"  value="14" />
         <Keyword name="CH1DA"  value="22" />
         <Keyword name="CH1TH"  value="10000" />
         <Keyword name="CH1TR"  value="64" />
         <Keyword name="CH1GAIN"  value="75" />
         <Keyword name="CH1USH"  value="True" />
         <Keyword name="CH1DELAY"  value="0" />
         <Keyword name="CH1DELTA"  value="24" />
         <Keyword name="CH1THUS"  value="False" />
         <Keyword name="CH1FL"  value="False" />
         <Keyword name="CH1HS"  value="8" />
         <Keyword name="CH1AS"  value="2" />
         <Keyword name="CH1HATFL"  value="375" />
         <Keyword name="CH1AATFL"  value="30000" />
         <Keyword name="CH1HAVAL"  value="5000000" />
         <Keyword name="CH2ID"  value="SSC" />
         <Keyword name="CH2NM"  value="SSC" />
         <Keyword name="CH2AD"  value="11" />
         <Keyword name="CH2DA"  value="19" />
         <Keyword name="CH2TH"  value="10000" />
         <Keyword name="CH2TR"  value="64" />
         <Keyword name="CH2GAIN"  value="132" />
         <Keyword name="CH2USH"  value="True" />
         <Keyword name="CH2DELAY"  value="0" />
         <Keyword name="CH2DELTA"  value="24" />
         <Keyword name="CH2THUS"  value="False" />
         <Keyword name="CH2FL"  value="False" />
         <Keyword name="CH2HS"  value="8" />
         <Keyword name="CH2AS"  value="2" />
         <Keyword name="CH2FLNMS"  value="SSC" />
         <Keyword name="CH2HATFL"  value="375" />
         <Keyword name="CH2AATFL"  value="30000" />
         <Keyword name="CH2HAVAL"  value="6875000" />
         <Keyword name="CH3ID"  value="FL5" />
         <Keyword name="CH3NM"  value="AF488" />
         <Keyword name="CH3AD"  value="12" />
         <Keyword name="CH3DA"  value="20" />
         <Keyword name="CH3TH"  value="10000" />
         <Keyword name="CH3TR"  value="64" />
         <Keyword name="CH3GAIN"  value="40" />
         <Keyword name="CH3USH"  value="True" />
         <Keyword name="CH3DELAY"  value="0" />
         <Keyword name="CH3DELTA"  value="24" />
         <Keyword name="CH3THUS"  value="False" />
         <Keyword name="CH3FL"  value="True" />
         <Keyword name="CH3HS"  value="8" />
         <Keyword name="CH3AS"  value="2" />
         <Keyword name="CH3FLNMS"  value="FITC,GFP,AF488,CFSE,CytoxGreen" />
         <Keyword name="CH3HATFL"  value="375" />
         <Keyword name="CH3AATFL"  value="30000" />
         <Keyword name="CH3HAVAL"  value="6875000" />
         <Keyword name="CH4ID"  value="FL6" />
         <Keyword name="CH4NM"  value="PerCP" />
         <Keyword name="CH4AD"  value="13" />
         <Keyword name="CH4DA"  value="21" />
         <Keyword name="CH4TH"  value="10000" />
         <Keyword name="CH4TR"  value="64" />
         <Keyword name="CH4GAIN"  value="259" />
         <Keyword name="CH4USH"  value="True" />
         <Keyword name="CH4DELAY"  value="0" />
         <Keyword name="CH4DELTA"  value="24" />
         <Keyword name="CH4THUS"  value="False" />
         <Keyword name="CH4FL"  value="False" />
         <Keyword name="CH4HS"  value="8" />
         <Keyword name="CH4AS"  value="2" />
         <Keyword name="CH4FLNMS"  value="PerCP,PC5,PerCPCy5.5" />
         <Keyword name="CH4HATFL"  value="375" />
         <Keyword name="CH4AATFL"  value="30000" />
         <Keyword name="CH4HAVAL"  value="6875000" />
         <Keyword name="CH5ID"  value="FL11" />
         <Keyword name="CH5NM"  value="APC" />
         <Keyword name="CH5AD"  value="8" />
         <Keyword name="CH5DA"  value="16" />
         <Keyword name="CH5TH"  value="10000" />
         <Keyword name="CH5TR"  value="64" />
         <Keyword name="CH5GAIN"  value="150" />
         <Keyword name="CH5USH"  value="True" />
         <Keyword name="CH5DELAY"  value="-37.6" />
         <Keyword name="CH5DELTA"  value="24" />
         <Keyword name="CH5THUS"  value="False" />
         <Keyword name="CH5FL"  value="False" />
         <Keyword name="CH5HS"  value="8" />
         <Keyword name="CH5AS"  value="2" />
         <Keyword name="CH5FLNMS"  value="APC,AF647,CrellTraceFarRed,SytoxRed" />
         <Keyword name="CH5HATFL"  value="375" />
         <Keyword name="CH5AATFL"  value="30000" />
         <Keyword name="CH5HAVAL"  value="6875000" />
         <Keyword name="CH6ID"  value="FL12" />
         <Keyword name="CH6NM"  value="APC-A700" />
         <Keyword name="CH6AD"  value="9" />
         <Keyword name="CH6DA"  value="17" />
         <Keyword name="CH6TH"  value="10000" />
         <Keyword name="CH6TR"  value="64" />
         <Keyword name="CH6GAIN"  value="221" />
         <Keyword name="CH6USH"  value="True" />
         <Keyword name="CH6DELAY"  value="-37.6" />
         <Keyword name="CH6DELTA"  value="24" />
         <Keyword name="CH6THUS"  value="False" />
         <Keyword name="CH6FL"  value="False" />
         <Keyword name="CH6HS"  value="8" />
         <Keyword name="CH6AS"  value="2" />
         <Keyword name="CH6FLNMS"  value="APC-A700" />
         <Keyword name="CH6HATFL"  value="375" />
         <Keyword name="CH6AATFL"  value="30000" />
         <Keyword name="CH6HAVAL"  value="6875000" />
         <Keyword name="CH7ID"  value="FL13" />
         <Keyword name="CH7NM"  value="APC-A750" />
         <Keyword name="CH7AD"  value="10" />
         <Keyword name="CH7DA"  value="18" />
         <Keyword name="CH7TH"  value="10000" />
         <Keyword name="CH7TR"  value="64" />
         <Keyword name="CH7GAIN"  value="209" />
         <Keyword name="CH7USH"  value="True" />
         <Keyword name="CH7DELAY"  value="-37.6" />
         <Keyword name="CH7DELTA"  value="24" />
         <Keyword name="CH7THUS"  value="False" />
         <Keyword name="CH7FL"  value="False" />
         <Keyword name="CH7HS"  value="8" />
         <Keyword name="CH7AS"  value="2" />
         <Keyword name="CH7FLNMS"  value="APC-A750" />
         <Keyword name="CH7HATFL"  value="375" />
         <Keyword name="CH7AATFL"  value="30000" />
         <Keyword name="CH7HAVAL"  value="6875000" />
         <Keyword name="CH8ID"  value="FL1" />
         <Keyword name="CH8NM"  value="BV421" />
         <Keyword name="CH8AD"  value="0" />
         <Keyword name="CH8DA"  value="0" />
         <Keyword name="CH8TH"  value="10000" />
         <Keyword name="CH8TR"  value="64" />
         <Keyword name="CH8GAIN"  value="30" />
         <Keyword name="CH8USH"  value="True" />
         <Keyword name="CH8DELAY"  value="37.76" />
         <Keyword name="CH8DELTA"  value="24" />
         <Keyword name="CH8THUS"  value="False" />
         <Keyword name="CH8FL"  value="False" />
         <Keyword name="CH8HS"  value="8" />
         <Keyword name="CH8AS"  value="2" />
         <Keyword name="CH8FLNMS"  value="BV421,SytoxBlue" />
         <Keyword name="CH8HATFL"  value="375" />
         <Keyword name="CH8AATFL"  value="30000" />
         <Keyword name="CH8HAVAL"  value="6875000" />
         <Keyword name="CH9ID"  value="FL2" />
         <Keyword name="CH9NM"  value="KO525" />
         <Keyword name="CH9AD"  value="1" />
         <Keyword name="CH9DA"  value="1" />
         <Keyword name="CH9TH"  value="10000" />
         <Keyword name="CH9TR"  value="64" />
         <Keyword name="CH9GAIN"  value="38" />
         <Keyword name="CH9USH"  value="True" />
         <Keyword name="CH9DELAY"  value="37.76" />
         <Keyword name="CH9DELTA"  value="24" />
         <Keyword name="CH9THUS"  value="False" />
         <Keyword name="CH9FL"  value="False" />
         <Keyword name="CH9HS"  value="8" />
         <Keyword name="CH9AS"  value="2" />
         <Keyword name="CH9FLNMS"  value="KO525" />
         <Keyword name="CH9HATFL"  value="375" />
         <Keyword name="CH9AATFL"  value="30000" />
         <Keyword name="CH9HAVAL"  value="6875000" />
         <Keyword name="CH10ID"  value="FL3" />
         <Keyword name="CH10NM"  value="Violet610" />
         <Keyword name="CH10AD"  value="2" />
         <Keyword name="CH10DA"  value="2" />
         <Keyword name="CH10TH"  value="10000" />
         <Keyword name="CH10TR"  value="64" />
         <Keyword name="CH10GAIN"  value="211" />
         <Keyword name="CH10USH"  value="True" />
         <Keyword name="CH10DELAY"  value="37.76" />
         <Keyword name="CH10DELTA"  value="24" />
         <Keyword name="CH10THUS"  value="False" />
         <Keyword name="CH10FL"  value="False" />
         <Keyword name="CH10HS"  value="8" />
         <Keyword name="CH10AS"  value="2" />
         <Keyword name="CH10FLNMS"  value="Violet610" />
         <Keyword name="CH10HATFL"  value="375" />
         <Keyword name="CH10AATFL"  value="30000" />
         <Keyword name="CH10HAVAL"  value="6875000" />
         <Keyword name="CH11ID"  value="FL4" />
         <Keyword name="CH11NM"  value="BV785" />
         <Keyword name="CH11AD"  value="3" />
         <Keyword name="CH11DA"  value="3" />
         <Keyword name="CH11TH"  value="10000" />
         <Keyword name="CH11TR"  value="64" />
         <Keyword name="CH11GAIN"  value="138" />
         <Keyword name="CH11USH"  value="True" />
         <Keyword name="CH11DELAY"  value="37.76" />
         <Keyword name="CH11DELTA"  value="24" />
         <Keyword name="CH11THUS"  value="False" />
         <Keyword name="CH11FL"  value="False" />
         <Keyword name="CH11HS"  value="8" />
         <Keyword name="CH11AS"  value="2" />
         <Keyword name="CH11FLNMS"  value="BV785" />
         <Keyword name="CH11HATFL"  value="375" />
         <Keyword name="CH11AATFL"  value="30000" />
         <Keyword name="CH11HAVAL"  value="6875000" />
         <Keyword name="CH12ID"  value="FL7" />
         <Keyword name="CH12NM"  value="PE" />
         <Keyword name="CH12AD"  value="5" />
         <Keyword name="CH12DA"  value="5" />
         <Keyword name="CH12TH"  value="10000" />
         <Keyword name="CH12TR"  value="64" />
         <Keyword name="CH12GAIN"  value="270" />
         <Keyword name="CH12USH"  value="True" />
         <Keyword name="CH12DELAY"  value="-76.96" />
         <Keyword name="CH12DELTA"  value="24" />
         <Keyword name="CH12THUS"  value="False" />
         <Keyword name="CH12FL"  value="False" />
         <Keyword name="CH12HS"  value="8" />
         <Keyword name="CH12AS"  value="2" />
         <Keyword name="CH12FLNMS"  value="PE,SytoxOrange,Celltraceyellow" />
         <Keyword name="CH12HATFL"  value="375" />
         <Keyword name="CH12AATFL"  value="30000" />
         <Keyword name="CH12HAVAL"  value="6875000" />
         <Keyword name="CH13ID"  value="FL8" />
         <Keyword name="CH13NM"  value="PB450" />
         <Keyword name="CH13AD"  value="4" />
         <Keyword name="CH13DA"  value="4" />
         <Keyword name="CH13TH"  value="10000" />
         <Keyword name="CH13TR"  value="64" />
         <Keyword name="CH13GAIN"  value="150" />
         <Keyword name="CH13USH"  value="True" />
         <Keyword name="CH13DELAY"  value="-76.96" />
         <Keyword name="CH13DELTA"  value="24" />
         <Keyword name="CH13THUS"  value="False" />
         <Keyword name="CH13FL"  value="False" />
         <Keyword name="CH13HS"  value="8" />
         <Keyword name="CH13AS"  value="2" />
         <Keyword name="CH13FLNMS"  value="PB450,mCherry,AF594" />
         <Keyword name="CH13HATFL"  value="375" />
         <Keyword name="CH13AATFL"  value="30000" />
         <Keyword name="CH13HAVAL"  value="6875000" />
         <Keyword name="CH14ID"  value="FL9" />
         <Keyword name="CH14NM"  value="PC5.5" />
         <Keyword name="CH14AD"  value="6" />
         <Keyword name="CH14DA"  value="6" />
         <Keyword name="CH14TH"  value="10000" />
         <Keyword name="CH14TR"  value="64" />
         <Keyword name="CH14GAIN"  value="349" />
         <Keyword name="CH14USH"  value="True" />
         <Keyword name="CH14DELAY"  value="-76.96" />
         <Keyword name="CH14DELTA"  value="24" />
         <Keyword name="CH14THUS"  value="False" />
         <Keyword name="CH14FL"  value="False" />
         <Keyword name="CH14HS"  value="8" />
         <Keyword name="CH14AS"  value="2" />
         <Keyword name="CH14FLNMS"  value="PC5.5" />
         <Keyword name="CH14HATFL"  value="375" />
         <Keyword name="CH14AATFL"  value="30000" />
         <Keyword name="CH14HAVAL"  value="6875000" />
         <Keyword name="CH15ID"  value="FL10" />
         <Keyword name="CH15NM"  value="PC7" />
         <Keyword name="CH15AD"  value="7" />
         <Keyword name="CH15DA"  value="7" />
         <Keyword name="CH15TH"  value="10000" />
         <Keyword name="CH15TR"  value="64" />
         <Keyword name="CH15GAIN"  value="541" />
         <Keyword name="CH15USH"  value="True" />
         <Keyword name="CH15DELAY"  value="-76.96" />
         <Keyword name="CH15DELTA"  value="24" />
         <Keyword name="CH15THUS"  value="False" />
         <Keyword name="CH15FL"  value="False" />
         <Keyword name="CH15HS"  value="8" />
         <Keyword name="CH15AS"  value="2" />
         <Keyword name="CH15FLNMS"  value="PC7" />
         <Keyword name="CH15HATFL"  value="375" />
         <Keyword name="CH15AATFL"  value="30000" />
         <Keyword name="CH15HAVAL"  value="6875000" />
         <Keyword name="PCHID"  value="FSC" />
         <Keyword name="PCHTP"  value="AutoThreshold" />
         <Keyword name="TRLGC"  value="None" />
         <Keyword name="WCH"  value="FSC" />
         <Keyword name="DGAIN"  value="1" />
         <Keyword name="SWVER"  value="CytExpert 2.5.0.77" />
       </Keywords>
       <SampleNode name="01-Well-D6.fcs"  annotation=""  owningGroup=""  expanded="1"  sortPriority="10"  count="15000"  sampleID="24" >
         <Graph smoothing="0"  backColor="#ffffff"  foreColor="#000000"  type="Pseudocolor"  fast="1" >
           <Axis dimension="x"  name="FSC-H"  label=""  auto="auto" />
           <Axis dimension="y"  name="SSC-H"  label=""  auto="auto" />
           <GraphSettings level="5%"  smoothingHighResolution="1"  contourHighResolution="1"  histogramSmoothingCount="0"  graphResolution="256"  showOutliers="0"  drawLargeDots="0"  dotsToDraw="8000"  tint="le.chartfill.tinted.40"  lineWeight="le.lineweight.normal"  lineStyle="le.linestyle.solid" />
           <GraphEnvironment showGrid="0"  showAxes="tnlTNL"  showGates="1"  showFreqOnPlots="1"  showGateNameOnPlots="1"  showMedians="0"  showUncomped="0"  addEventParam="0"  lastYAxisName="" >
             <TextTraits font="SansSerif"  size="11"  name="Labels"  style="plain"  color="#000000"  background="#00ffffff"  just="left" />
             <TextTraits font="SansSerif"  size="11"  name="LayoutGates"  style="plain"  color="#000000"  background="#00ffffff"  just="left" />
             <TextTraits font="SansSerif"  size="9"  name="Numbers"  style="plain"  color="#000000"  background="#00ffffff"  just="left" />
             <TextTraits font="SansSerif"  size="9"  name="Legend"  style="plain"  color="#000000"  background="#00ffffff"  just="left" />
             <WindowPosition x="0"  y="0"  width="0"  height="0"  displayed="0"  panelState="" />
           </GraphEnvironment>
         </Graph>
         <Subpopulations>
           <Population name="cells"  annotation=""  owningGroup="All Samples"  expanded="1"  sortPriority="10"  count="9451" >
             <Graph smoothing="0"  backColor="#ffffff"  foreColor="#000000"  heatMapStatParameter="FL5-H"  type="Pseudocolor"  fast="1" >
               <Axis dimension="x"  name="FSC-A"  label=""  auto="auto" />
               <Axis dimension="y"  name="SSC-A"  label=""  auto="auto" />
               <GraphSettings level="5%"  smoothingHighResolution="1"  contourHighResolution="1"  histogramSmoothingCount="0"  graphResolution="256"  showOutliers="0"  drawLargeDots="0"  dotsToDraw="8000"  tint="le.chartfill.tinted.40"  lineWeight="le.lineweight.normal"  lineStyle="le.linestyle.solid" />
               <GraphEnvironment showGrid="0"  showAxes="tnlTNL"  showGates="1"  showFreqOnPlots="1"  showGateNameOnPlots="1"  showMedians="0"  showUncomped="0"  addEventParam="0"  lastYAxisName="" >
                 <TextTraits font="SansSerif"  size="11"  name="Labels"  style="plain"  color="#000000"  background="#00ffffff"  just="left" />
                 <TextTraits font="SansSerif"  size="11"  name="LayoutGates"  style="plain"  color="#000000"  background="#00ffffff"  just="left" />
                 <TextTraits font="SansSerif"  size="9"  name="Numbers"  style="plain"  color="#000000"  background="#00ffffff"  just="left" />
                 <TextTraits font="SansSerif"  size="9"  name="Legend"  style="plain"  color="#000000"  background="#00ffffff"  just="left" />
                 <WindowPosition x="620"  y="20"  width="390"  height="582"  displayed="1"  panelState="---" />
               </GraphEnvironment>
             </Graph>
             <Gate gating:id="ID1553653047" >
               <gating:PolygonGate eventsInside="1"  annoOffsetX="42"  annoOffsetY="-19"  tint="#000000"  isTinted="0"  lineWeight="Normal"  userDefined="1"  quadId="-1"  gateResolution="256" >
                 <gating:dimension>
                   <data-type:fcs-dimension data-type:name="FSC-A" />
                 </gating:dimension>
                 <gating:dimension>
                   <data-type:fcs-dimension data-type:name="SSC-A" />
                 </gating:dimension>
                 <gating:vertex>
                   <gating:coordinate data-type:value="2162614.511690101" />
                   <gating:coordinate data-type:value="655209.1110176032" />
                 </gating:vertex>
                 <gating:vertex>
                   <gating:coordinate data-type:value="1819760.9915441095" />
                   <gating:coordinate data-type:value="1825225.3806918946" />
                 </gating:vertex>
                 <gating:vertex>
                   <gating:coordinate data-type:value="1872507.6869511849" />
                   <gating:coordinate data-type:value="2714437.745644356" />
                 </gating:vertex>
                 <gating:vertex>
                   <gating:coordinate data-type:value="2531841.3795396304" />
                   <gating:coordinate data-type:value="4305659.872401392" />
                 </gating:vertex>
                 <gating:vertex>
                   <gating:coordinate data-type:value="3797762.069309446" />
                   <gating:coordinate data-type:value="5569277.443649627" />
                 </gating:vertex>
                 <gating:vertex>
                   <gating:coordinate data-type:value="5327416.236114639" />
                   <gating:coordinate data-type:value="4446061.824762307" />
                 </gating:vertex>
                 <gating:vertex>
                   <gating:coordinate data-type:value="5485656.322335866" />
                   <gating:coordinate data-type:value="2246431.2377746394" />
                 </gating:vertex>
                 <gating:vertex>
                   <gating:coordinate data-type:value="4694455.891229732" />
                   <gating:coordinate data-type:value="982813.6665264048" />
                 </gating:vertex>
                 <gating:vertex>
                   <gating:coordinate data-type:value="2769201.5088714706" />
                   <gating:coordinate data-type:value="280803.9047218299" />
                 </gating:vertex>
                 <gating:vertex>
                   <gating:coordinate data-type:value="2426347.988725479" />
                   <gating:coordinate data-type:value="280803.9047218299" />
                 </gating:vertex>
               </gating:PolygonGate>
             </Gate>
             <Subpopulations>
               <Population name="Single Cells"  annotation=""  owningGroup="All Samples"  expanded="1"  sortPriority="10"  count="8851" >
                 <Graph smoothing="13"  backColor="#ffffff"  foreColor="#000000"  heatMapStatParameter="FL5-H"  type="Histogram"  fast="1" >
                   <Axis dimension="x"  name="FL5-A"  label=""  auto="auto" />
                   <Axis dimension="y"  name=""  label=""  auto="auto" />
                   <GraphSettings level="5%"  smoothingHighResolution="1"  contourHighResolution="1"  histogramSmoothingCount="0"  graphResolution="256"  showOutliers="0"  drawLargeDots="0"  dotsToDraw="8000"  tint="le.chartfill.tinted.40"  lineWeight="le.lineweight.normal"  lineStyle="le.linestyle.solid" />
                   <GraphEnvironment showGrid="0"  showAxes="tnlTNL"  showGates="1"  showFreqOnPlots="1"  showGateNameOnPlots="1"  showMedians="0"  showUncomped="0"  addEventParam="0"  lastYAxisName="" >
                     <TextTraits font="SansSerif"  size="11"  name="Labels"  style="plain"  color="#000000"  background="#00ffffff"  just="left" />
                     <TextTraits font="SansSerif"  size="11"  name="LayoutGates"  style="plain"  color="#000000"  background="#00ffffff"  just="left" />
                     <TextTraits font="SansSerif"  size="9"  name="Numbers"  style="plain"  color="#000000"  background="#00ffffff"  just="left" />
                     <TextTraits font="SansSerif"  size="9"  name="Legend"  style="plain"  color="#000000"  background="#00ffffff"  just="left" />
                     <WindowPosition x="620"  y="20"  width="390"  height="582"  displayed="1"  panelState="---" />
                   </GraphEnvironment>
                 </Graph>
                 <Gate gating:id="ID1381837012"  gating:parent_id="ID1553653047" >
                   <gating:PolygonGate eventsInside="1"  annoOffsetX="-40"  annoOffsetY="-38"  tint="#000000"  isTinted="0"  lineWeight="Normal"  userDefined="1"  quadId="-1"  gateResolution="256" >
                     <gating:dimension>
                       <data-type:fcs-dimension data-type:name="FSC-A" />
                     </gating:dimension>
                     <gating:dimension>
                       <data-type:fcs-dimension data-type:name="FSC-H" />
                     </gating:dimension>
                     <gating:vertex>
                       <gating:coordinate data-type:value="5802136.494778319" />
                       <gating:coordinate data-type:value="2415518.5185185187" />
                     </gating:vertex>
                     <gating:vertex>
                       <gating:coordinate data-type:value="3296668.4629422273" />
                       <gating:coordinate data-type:value="1417268.5185185187" />
                     </gating:vertex>
                     <gating:vertex>
                       <gating:coordinate data-type:value="1951627.7300617986" />
                       <gating:coordinate data-type:value="924305.5555555555" />
                     </gating:vertex>
                     <gating:vertex>
                       <gating:coordinate data-type:value="1107680.6035485885" />
                       <gating:coordinate data-type:value="640851.8518518518" />
                     </gating:vertex>
                     <gating:vertex>
                       <gating:coordinate data-type:value="342853.5201459916" />
                       <gating:coordinate data-type:value="1257055.5555555555" />
                     </gating:vertex>
                     <gating:vertex>
                       <gating:coordinate data-type:value="1292294.037473353" />
                       <gating:coordinate data-type:value="1971851.8518518517" />
                     </gating:vertex>
                     <gating:vertex>
                       <gating:coordinate data-type:value="2980188.2904997733" />
                       <gating:coordinate data-type:value="2353898.1481481483" />
                     </gating:vertex>
                     <gating:vertex>
                       <gating:coordinate data-type:value="4694455.891229732" />
                       <gating:coordinate data-type:value="2514111.111111111" />
                     </gating:vertex>
                   </gating:PolygonGate>
                 </Gate>
                 <Subpopulations>
                   <Statistic name="Median"  annotation=""  owningGroup="All Samples"  expanded="1"  sortPriority="5"  id="FL5-A"  ancestor=""  correlate=""  value="12815.646484375" />
                 </Subpopulations>
               </Population>
             </Subpopulations>
           </Population>
         </Subpopulations>
       </SampleNode>
     </Sample>
     <Sample>
       <DataSet uri="file:/W:/70-Science/07-Projects/M005%20huVP1/04-Raw%20data/FACS/Jemima/221223%20EXP22000508%20MoA%20AntiBKV%20and%20VP1%20Ib1/Exp_20221223_1/01-Well-E4.fcs"  sampleID="28" />
       <Transformations>
         <transforms:linear transforms:minRange="0"  transforms:maxRange="2662000"  gain="1" >
           <data-type:parameter data-type:name="FSC-H" />
         </transforms:linear>
         <transforms:linear transforms:minRange="0"  transforms:maxRange="6276856.753442001"  gain="1" >
           <data-type:parameter data-type:name="FSC-A" />
         </transforms:linear>
         <transforms:linear transforms:minRange="0"  transforms:maxRange="2000000"  gain="1" >
           <data-type:parameter data-type:name="SSC-H" />
         </transforms:linear>
         <transforms:linear transforms:minRange="0"  transforms:maxRange="10108940.569985878"  gain="1" >
           <data-type:parameter data-type:name="SSC-A" />
         </transforms:linear>
         <transforms:biex transforms:length="256"  transforms:maxRange="16777216"  transforms:neg="0"  transforms:width="-100"  transforms:pos="6.2247198959" >
           <data-type:parameter data-type:name="FL5-H" />
         </transforms:biex>
         <transforms:log transforms:offset="316.2277660168"  transforms:decades="3.7247198959" >
           <data-type:parameter data-type:name="FL5-A" />
         </transforms:log>
         <transforms:linear transforms:minRange="0"  transforms:maxRange="2000000"  gain="1" >
           <data-type:parameter data-type:name="FSC-Width" />
         </transforms:linear>
         <transforms:linear transforms:minRange="0"  transforms:maxRange="5"  gain="0.0000210464" >
           <data-type:parameter data-type:name="Time" />
         </transforms:linear>
       </Transformations>
       <Keywords>
         <Keyword name="FJ_FCS_VERSION"  value="3" />
         <Keyword name="$BEGINSTEXT"  value="0" />
         <Keyword name="$ENDSTEXT"  value="0" />
         <Keyword name="$BEGINDATA"  value="0000000000006272" />
         <Keyword name="$ENDDATA"  value="0000000000486271" />
         <Keyword name="$BEGINANALYSIS"  value="0" />
         <Keyword name="$ENDANALYSIS"  value="0" />
         <Keyword name="$TOT"  value="0000000000015000" />
         <Keyword name="FILVER"  value="1" />
         <Keyword name="$FIL"  value="01-Well-E4.fcs" />
         <Keyword name="$SYS"  value="Microsoft Windows NT 6.2.9200.0" />
         <Keyword name="$MODE"  value="L" />
         <Keyword name="$BYTEORD"  value="1,2,3,4" />
         <Keyword name="$DATATYPE"  value="F" />
         <Keyword name="$NEXTDATA"  value="0" />
         <Keyword name="CYTEXPERTFIL"  value="True" />
         <Keyword name="TBID"  value="4b9d7881-1517-48a8-a203-caf5de16b4f9" />
         <Keyword name="TBNM"  value="01-Well-E4" />
         <Keyword name="$PAR"  value="8" />
         <Keyword name="$BTIM"  value="11:12:10" />
         <Keyword name="$ETIM"  value="11:12:15" />
         <Keyword name="$DATE"  value="23-Dec-2022" />
         <Keyword name="$CYT"  value="CytoFLEX S" />
         <Keyword name="RCTOT"  value="15000" />
         <Keyword name="USRCTOT"  value="True" />
         <Keyword name="CGNM"  value="All Events " />
         <Keyword name="RCTIM"  value="600" />
         <Keyword name="USRCTIM"  value="False" />
         <Keyword name="$SPILLOVER"  value="2,FL5-H,FL5-A,1,0,0,1" />
         <Keyword name="RCVOL"  value="30" />
         <Keyword name="USRCVOL"  value="True" />
         <Keyword name="$TIMESTEP"  value="0.00002" />
         <Keyword name="$P1N"  value="FSC-H" />
         <Keyword name="$P1S"  value="FSC-H" />
         <Keyword name="$P1R"  value="16777216" />
         <Keyword name="$P1B"  value="32" />
         <Keyword name="$P1E"  value="0,0" />
         <Keyword name="$P1G"  value="1.0" />
         <Keyword name="P1DISPLAY"  value="LIN" />
         <Keyword name="$P2N"  value="FSC-A" />
         <Keyword name="$P2S"  value="FSC-A" />
         <Keyword name="$P2R"  value="16777216" />
         <Keyword name="$P2B"  value="32" />
         <Keyword name="$P2E"  value="0,0" />
         <Keyword name="$P2G"  value="1.0" />
         <Keyword name="P2DISPLAY"  value="LIN" />
         <Keyword name="$P3N"  value="SSC-H" />
         <Keyword name="$P3S"  value="SSC-H" />
         <Keyword name="$P3R"  value="16777216" />
         <Keyword name="$P3B"  value="32" />
         <Keyword name="$P3E"  value="0,0" />
         <Keyword name="$P3G"  value="1.0" />
         <Keyword name="P3DISPLAY"  value="LIN" />
         <Keyword name="$P4N"  value="SSC-A" />
         <Keyword name="$P4S"  value="SSC-A" />
         <Keyword name="$P4R"  value="16777216" />
         <Keyword name="$P4B"  value="32" />
         <Keyword name="$P4E"  value="0,0" />
         <Keyword name="$P4G"  value="1.0" />
         <Keyword name="P4DISPLAY"  value="LIN" />
         <Keyword name="$P5N"  value="FL5-H" />
         <Keyword name="$P5S"  value="AF488-H" />
         <Keyword name="$P5R"  value="16777216" />
         <Keyword name="$P5B"  value="32" />
         <Keyword name="$P5E"  value="0,0" />
         <Keyword name="$P5G"  value="1.0" />
         <Keyword name="P5DISPLAY"  value="LOG" />
         <Keyword name="$P6N"  value="FL5-A" />
         <Keyword name="$P6S"  value="AF488-A" />
         <Keyword name="$P6R"  value="16777216" />
         <Keyword name="$P6B"  value="32" />
         <Keyword name="$P6E"  value="0,0" />
         <Keyword name="$P6G"  value="1.0" />
         <Keyword name="P6DISPLAY"  value="LOG" />
         <Keyword name="$P7N"  value="FSC-Width" />
         <Keyword name="$P7S"  value="FSC-Width" />
         <Keyword name="$P7R"  value="10000" />
         <Keyword name="$P7B"  value="32" />
         <Keyword name="$P7E"  value="0,0" />
         <Keyword name="$P7G"  value="1.0" />
         <Keyword name="P7DISPLAY"  value="LIN" />
         <Keyword name="$P8N"  value="Time" />
         <Keyword name="$P8S"  value="Time" />
         <Keyword name="$P8R"  value="900000000" />
         <Keyword name="$P8B"  value="32" />
         <Keyword name="$P8E"  value="0,0" />
         <Keyword name="$P8G"  value="1.0" />
         <Keyword name="P8DISPLAY"  value="LIN" />
         <Keyword name="PLTNO"  value="01" />
         <Keyword name="$SMNO"  value="E4" />
         <Keyword name="$LOST"  value="0" />
         <Keyword name="$ABRT"  value="1195" />
         <Keyword name="IMPTTB"  value="False" />
         <Keyword name="FLLW"  value="True" />
         <Keyword name="RCD"  value="True" />
         <Keyword name="$VOL"  value="9661.179" />
         <Keyword name="$OP"  value="CytoFLEX S" />
         <Keyword name="DURTIM"  value="4.751400" />
         <Keyword name="SMFLWRTHIS"  value="4.74881,122" />
         <Keyword name="USCOMP"  value="False" />
         <Keyword name="AHCOMPSYNC"  value="False" />
         <Keyword name="COMPCHH"  value="AF488" />
         <Keyword name="COMPBGH"  value="0" />
         <Keyword name="COMPAFH"  value="0" />
         <Keyword name="COMPH"  value="1" />
         <Keyword name="COMPGAINH"  value="40" />
         <Keyword name="COMPCHA"  value="AF488" />
         <Keyword name="COMPBGA"  value="0" />
         <Keyword name="COMPAFA"  value="0" />
         <Keyword name="COMPA"  value="1" />
         <Keyword name="COMPGAINA"  value="40" />
         <Keyword name="SN"  value="BB20067" />
         <Keyword name="$CYTSN"  value="BB20067" />
         <Keyword name="FLDSM"  value="10" />
         <Keyword name="CHAR"  value="15" />
         <Keyword name="CH1ID"  value="FSC" />
         <Keyword name="CH1NM"  value="FSC" />
         <Keyword name="CH1AD"  value="14" />
         <Keyword name="CH1DA"  value="22" />
         <Keyword name="CH1TH"  value="10000" />
         <Keyword name="CH1TR"  value="64" />
         <Keyword name="CH1GAIN"  value="75" />
         <Keyword name="CH1USH"  value="True" />
         <Keyword name="CH1DELAY"  value="0" />
         <Keyword name="CH1DELTA"  value="24" />
         <Keyword name="CH1THUS"  value="False" />
         <Keyword name="CH1FL"  value="False" />
         <Keyword name="CH1HS"  value="8" />
         <Keyword name="CH1AS"  value="2" />
         <Keyword name="CH1HATFL"  value="375" />
         <Keyword name="CH1AATFL"  value="30000" />
         <Keyword name="CH1HAVAL"  value="5000000" />
         <Keyword name="CH2ID"  value="SSC" />
         <Keyword name="CH2NM"  value="SSC" />
         <Keyword name="CH2AD"  value="11" />
         <Keyword name="CH2DA"  value="19" />
         <Keyword name="CH2TH"  value="10000" />
         <Keyword name="CH2TR"  value="64" />
         <Keyword name="CH2GAIN"  value="132" />
         <Keyword name="CH2USH"  value="True" />
         <Keyword name="CH2DELAY"  value="0" />
         <Keyword name="CH2DELTA"  value="24" />
         <Keyword name="CH2THUS"  value="False" />
         <Keyword name="CH2FL"  value="False" />
         <Keyword name="CH2HS"  value="8" />
         <Keyword name="CH2AS"  value="2" />
         <Keyword name="CH2FLNMS"  value="SSC" />
         <Keyword name="CH2HATFL"  value="375" />
         <Keyword name="CH2AATFL"  value="30000" />
         <Keyword name="CH2HAVAL"  value="6875000" />
         <Keyword name="CH3ID"  value="FL5" />
         <Keyword name="CH3NM"  value="AF488" />
         <Keyword name="CH3AD"  value="12" />
         <Keyword name="CH3DA"  value="20" />
         <Keyword name="CH3TH"  value="10000" />
         <Keyword name="CH3TR"  value="64" />
         <Keyword name="CH3GAIN"  value="40" />
         <Keyword name="CH3USH"  value="True" />
         <Keyword name="CH3DELAY"  value="0" />
         <Keyword name="CH3DELTA"  value="24" />
         <Keyword name="CH3THUS"  value="False" />
         <Keyword name="CH3FL"  value="True" />
         <Keyword name="CH3HS"  value="8" />
         <Keyword name="CH3AS"  value="2" />
         <Keyword name="CH3FLNMS"  value="FITC,GFP,AF488,CFSE,CytoxGreen" />
         <Keyword name="CH3HATFL"  value="375" />
         <Keyword name="CH3AATFL"  value="30000" />
         <Keyword name="CH3HAVAL"  value="6875000" />
         <Keyword name="CH4ID"  value="FL6" />
         <Keyword name="CH4NM"  value="PerCP" />
         <Keyword name="CH4AD"  value="13" />
         <Keyword name="CH4DA"  value="21" />
         <Keyword name="CH4TH"  value="10000" />
         <Keyword name="CH4TR"  value="64" />
         <Keyword name="CH4GAIN"  value="259" />
         <Keyword name="CH4USH"  value="True" />
         <Keyword name="CH4DELAY"  value="0" />
         <Keyword name="CH4DELTA"  value="24" />
         <Keyword name="CH4THUS"  value="False" />
         <Keyword name="CH4FL"  value="False" />
         <Keyword name="CH4HS"  value="8" />
         <Keyword name="CH4AS"  value="2" />
         <Keyword name="CH4FLNMS"  value="PerCP,PC5,PerCPCy5.5" />
         <Keyword name="CH4HATFL"  value="375" />
         <Keyword name="CH4AATFL"  value="30000" />
         <Keyword name="CH4HAVAL"  value="6875000" />
         <Keyword name="CH5ID"  value="FL11" />
         <Keyword name="CH5NM"  value="APC" />
         <Keyword name="CH5AD"  value="8" />
         <Keyword name="CH5DA"  value="16" />
         <Keyword name="CH5TH"  value="10000" />
         <Keyword name="CH5TR"  value="64" />
         <Keyword name="CH5GAIN"  value="150" />
         <Keyword name="CH5USH"  value="True" />
         <Keyword name="CH5DELAY"  value="-37.6" />
         <Keyword name="CH5DELTA"  value="24" />
         <Keyword name="CH5THUS"  value="False" />
         <Keyword name="CH5FL"  value="False" />
         <Keyword name="CH5HS"  value="8" />
         <Keyword name="CH5AS"  value="2" />
         <Keyword name="CH5FLNMS"  value="APC,AF647,CrellTraceFarRed,SytoxRed" />
         <Keyword name="CH5HATFL"  value="375" />
         <Keyword name="CH5AATFL"  value="30000" />
         <Keyword name="CH5HAVAL"  value="6875000" />
         <Keyword name="CH6ID"  value="FL12" />
         <Keyword name="CH6NM"  value="APC-A700" />
         <Keyword name="CH6AD"  value="9" />
         <Keyword name="CH6DA"  value="17" />
         <Keyword name="CH6TH"  value="10000" />
         <Keyword name="CH6TR"  value="64" />
         <Keyword name="CH6GAIN"  value="221" />
         <Keyword name="CH6USH"  value="True" />
         <Keyword name="CH6DELAY"  value="-37.6" />
         <Keyword name="CH6DELTA"  value="24" />
         <Keyword name="CH6THUS"  value="False" />
         <Keyword name="CH6FL"  value="False" />
         <Keyword name="CH6HS"  value="8" />
         <Keyword name="CH6AS"  value="2" />
         <Keyword name="CH6FLNMS"  value="APC-A700" />
         <Keyword name="CH6HATFL"  value="375" />
         <Keyword name="CH6AATFL"  value="30000" />
         <Keyword name="CH6HAVAL"  value="6875000" />
         <Keyword name="CH7ID"  value="FL13" />
         <Keyword name="CH7NM"  value="APC-A750" />
         <Keyword name="CH7AD"  value="10" />
         <Keyword name="CH7DA"  value="18" />
         <Keyword name="CH7TH"  value="10000" />
         <Keyword name="CH7TR"  value="64" />
         <Keyword name="CH7GAIN"  value="209" />
         <Keyword name="CH7USH"  value="True" />
         <Keyword name="CH7DELAY"  value="-37.6" />
         <Keyword name="CH7DELTA"  value="24" />
         <Keyword name="CH7THUS"  value="False" />
         <Keyword name="CH7FL"  value="False" />
         <Keyword name="CH7HS"  value="8" />
         <Keyword name="CH7AS"  value="2" />
         <Keyword name="CH7FLNMS"  value="APC-A750" />
         <Keyword name="CH7HATFL"  value="375" />
         <Keyword name="CH7AATFL"  value="30000" />
         <Keyword name="CH7HAVAL"  value="6875000" />
         <Keyword name="CH8ID"  value="FL1" />
         <Keyword name="CH8NM"  value="BV421" />
         <Keyword name="CH8AD"  value="0" />
         <Keyword name="CH8DA"  value="0" />
         <Keyword name="CH8TH"  value="10000" />
         <Keyword name="CH8TR"  value="64" />
         <Keyword name="CH8GAIN"  value="30" />
         <Keyword name="CH8USH"  value="True" />
         <Keyword name="CH8DELAY"  value="37.76" />
         <Keyword name="CH8DELTA"  value="24" />
         <Keyword name="CH8THUS"  value="False" />
         <Keyword name="CH8FL"  value="False" />
         <Keyword name="CH8HS"  value="8" />
         <Keyword name="CH8AS"  value="2" />
         <Keyword name="CH8FLNMS"  value="BV421,SytoxBlue" />
         <Keyword name="CH8HATFL"  value="375" />
         <Keyword name="CH8AATFL"  value="30000" />
         <Keyword name="CH8HAVAL"  value="6875000" />
         <Keyword name="CH9ID"  value="FL2" />
         <Keyword name="CH9NM"  value="KO525" />
         <Keyword name="CH9AD"  value="1" />
         <Keyword name="CH9DA"  value="1" />
         <Keyword name="CH9TH"  value="10000" />
         <Keyword name="CH9TR"  value="64" />
         <Keyword name="CH9GAIN"  value="38" />
         <Keyword name="CH9USH"  value="True" />
         <Keyword name="CH9DELAY"  value="37.76" />
         <Keyword name="CH9DELTA"  value="24" />
         <Keyword name="CH9THUS"  value="False" />
         <Keyword name="CH9FL"  value="False" />
         <Keyword name="CH9HS"  value="8" />
         <Keyword name="CH9AS"  value="2" />
         <Keyword name="CH9FLNMS"  value="KO525" />
         <Keyword name="CH9HATFL"  value="375" />
         <Keyword name="CH9AATFL"  value="30000" />
         <Keyword name="CH9HAVAL"  value="6875000" />
         <Keyword name="CH10ID"  value="FL3" />
         <Keyword name="CH10NM"  value="Violet610" />
         <Keyword name="CH10AD"  value="2" />
         <Keyword name="CH10DA"  value="2" />
         <Keyword name="CH10TH"  value="10000" />
         <Keyword name="CH10TR"  value="64" />
         <Keyword name="CH10GAIN"  value="211" />
         <Keyword name="CH10USH"  value="True" />
         <Keyword name="CH10DELAY"  value="37.76" />
         <Keyword name="CH10DELTA"  value="24" />
         <Keyword name="CH10THUS"  value="False" />
         <Keyword name="CH10FL"  value="False" />
         <Keyword name="CH10HS"  value="8" />
         <Keyword name="CH10AS"  value="2" />
         <Keyword name="CH10FLNMS"  value="Violet610" />
         <Keyword name="CH10HATFL"  value="375" />
         <Keyword name="CH10AATFL"  value="30000" />
         <Keyword name="CH10HAVAL"  value="6875000" />
         <Keyword name="CH11ID"  value="FL4" />
         <Keyword name="CH11NM"  value="BV785" />
         <Keyword name="CH11AD"  value="3" />
         <Keyword name="CH11DA"  value="3" />
         <Keyword name="CH11TH"  value="10000" />
         <Keyword name="CH11TR"  value="64" />
         <Keyword name="CH11GAIN"  value="138" />
         <Keyword name="CH11USH"  value="True" />
         <Keyword name="CH11DELAY"  value="37.76" />
         <Keyword name="CH11DELTA"  value="24" />
         <Keyword name="CH11THUS"  value="False" />
         <Keyword name="CH11FL"  value="False" />
         <Keyword name="CH11HS"  value="8" />
         <Keyword name="CH11AS"  value="2" />
         <Keyword name="CH11FLNMS"  value="BV785" />
         <Keyword name="CH11HATFL"  value="375" />
         <Keyword name="CH11AATFL"  value="30000" />
         <Keyword name="CH11HAVAL"  value="6875000" />
         <Keyword name="CH12ID"  value="FL7" />
         <Keyword name="CH12NM"  value="PE" />
         <Keyword name="CH12AD"  value="5" />
         <Keyword name="CH12DA"  value="5" />
         <Keyword name="CH12TH"  value="10000" />
         <Keyword name="CH12TR"  value="64" />
         <Keyword name="CH12GAIN"  value="270" />
         <Keyword name="CH12USH"  value="True" />
         <Keyword name="CH12DELAY"  value="-76.96" />
         <Keyword name="CH12DELTA"  value="24" />
         <Keyword name="CH12THUS"  value="False" />
         <Keyword name="CH12FL"  value="False" />
         <Keyword name="CH12HS"  value="8" />
         <Keyword name="CH12AS"  value="2" />
         <Keyword name="CH12FLNMS"  value="PE,SytoxOrange,Celltraceyellow" />
         <Keyword name="CH12HATFL"  value="375" />
         <Keyword name="CH12AATFL"  value="30000" />
         <Keyword name="CH12HAVAL"  value="6875000" />
         <Keyword name="CH13ID"  value="FL8" />
         <Keyword name="CH13NM"  value="PB450" />
         <Keyword name="CH13AD"  value="4" />
         <Keyword name="CH13DA"  value="4" />
         <Keyword name="CH13TH"  value="10000" />
         <Keyword name="CH13TR"  value="64" />
         <Keyword name="CH13GAIN"  value="150" />
         <Keyword name="CH13USH"  value="True" />
         <Keyword name="CH13DELAY"  value="-76.96" />
         <Keyword name="CH13DELTA"  value="24" />
         <Keyword name="CH13THUS"  value="False" />
         <Keyword name="CH13FL"  value="False" />
         <Keyword name="CH13HS"  value="8" />
         <Keyword name="CH13AS"  value="2" />
         <Keyword name="CH13FLNMS"  value="PB450,mCherry,AF594" />
         <Keyword name="CH13HATFL"  value="375" />
         <Keyword name="CH13AATFL"  value="30000" />
         <Keyword name="CH13HAVAL"  value="6875000" />
         <Keyword name="CH14ID"  value="FL9" />
         <Keyword name="CH14NM"  value="PC5.5" />
         <Keyword name="CH14AD"  value="6" />
         <Keyword name="CH14DA"  value="6" />
         <Keyword name="CH14TH"  value="10000" />
         <Keyword name="CH14TR"  value="64" />
         <Keyword name="CH14GAIN"  value="349" />
         <Keyword name="CH14USH"  value="True" />
         <Keyword name="CH14DELAY"  value="-76.96" />
         <Keyword name="CH14DELTA"  value="24" />
         <Keyword name="CH14THUS"  value="False" />
         <Keyword name="CH14FL"  value="False" />
         <Keyword name="CH14HS"  value="8" />
         <Keyword name="CH14AS"  value="2" />
         <Keyword name="CH14FLNMS"  value="PC5.5" />
         <Keyword name="CH14HATFL"  value="375" />
         <Keyword name="CH14AATFL"  value="30000" />
         <Keyword name="CH14HAVAL"  value="6875000" />
         <Keyword name="CH15ID"  value="FL10" />
         <Keyword name="CH15NM"  value="PC7" />
         <Keyword name="CH15AD"  value="7" />
         <Keyword name="CH15DA"  value="7" />
         <Keyword name="CH15TH"  value="10000" />
         <Keyword name="CH15TR"  value="64" />
         <Keyword name="CH15GAIN"  value="541" />
         <Keyword name="CH15USH"  value="True" />
         <Keyword name="CH15DELAY"  value="-76.96" />
         <Keyword name="CH15DELTA"  value="24" />
         <Keyword name="CH15THUS"  value="False" />
         <Keyword name="CH15FL"  value="False" />
         <Keyword name="CH15HS"  value="8" />
         <Keyword name="CH15AS"  value="2" />
         <Keyword name="CH15FLNMS"  value="PC7" />
         <Keyword name="CH15HATFL"  value="375" />
         <Keyword name="CH15AATFL"  value="30000" />
         <Keyword name="CH15HAVAL"  value="6875000" />
         <Keyword name="PCHID"  value="FSC" />
         <Keyword name="PCHTP"  value="AutoThreshold" />
         <Keyword name="TRLGC"  value="None" />
         <Keyword name="WCH"  value="FSC" />
         <Keyword name="DGAIN"  value="1" />
         <Keyword name="SWVER"  value="CytExpert 2.5.0.77" />
       </Keywords>
       <SampleNode name="01-Well-E4.fcs"  annotation=""  owningGroup=""  expanded="1"  sortPriority="10"  count="15000"  sampleID="28" >
         <Graph smoothing="0"  backColor="#ffffff"  foreColor="#000000"  type="Pseudocolor"  fast="1" >
           <Axis dimension="x"  name="FSC-H"  label=""  auto="auto" />
           <Axis dimension="y"  name="SSC-H"  label=""  auto="auto" />
           <GraphSettings level="5%"  smoothingHighResolution="1"  contourHighResolution="1"  histogramSmoothingCount="0"  graphResolution="256"  showOutliers="0"  drawLargeDots="0"  dotsToDraw="8000"  tint="le.chartfill.tinted.40"  lineWeight="le.lineweight.normal"  lineStyle="le.linestyle.solid" />
           <GraphEnvironment showGrid="0"  showAxes="tnlTNL"  showGates="1"  showFreqOnPlots="1"  showGateNameOnPlots="1"  showMedians="0"  showUncomped="0"  addEventParam="0"  lastYAxisName="" >
             <TextTraits font="SansSerif"  size="11"  name="Labels"  style="plain"  color="#000000"  background="#00ffffff"  just="left" />
             <TextTraits font="SansSerif"  size="11"  name="LayoutGates"  style="plain"  color="#000000"  background="#00ffffff"  just="left" />
             <TextTraits font="SansSerif"  size="9"  name="Numbers"  style="plain"  color="#000000"  background="#00ffffff"  just="left" />
             <TextTraits font="SansSerif"  size="9"  name="Legend"  style="plain"  color="#000000"  background="#00ffffff"  just="left" />
             <WindowPosition x="0"  y="0"  width="0"  height="0"  displayed="0"  panelState="" />
           </GraphEnvironment>
         </Graph>
         <Subpopulations>
           <Population name="cells"  annotation=""  owningGroup="All Samples"  expanded="1"  sortPriority="10"  count="9716" >
             <Graph smoothing="0"  backColor="#ffffff"  foreColor="#000000"  heatMapStatParameter="FL5-H"  type="Pseudocolor"  fast="1" >
               <Axis dimension="x"  name="FSC-A"  label=""  auto="auto" />
               <Axis dimension="y"  name="SSC-A"  label=""  auto="auto" />
               <GraphSettings level="5%"  smoothingHighResolution="1"  contourHighResolution="1"  histogramSmoothingCount="0"  graphResolution="256"  showOutliers="0"  drawLargeDots="0"  dotsToDraw="8000"  tint="le.chartfill.tinted.40"  lineWeight="le.lineweight.normal"  lineStyle="le.linestyle.solid" />
               <GraphEnvironment showGrid="0"  showAxes="tnlTNL"  showGates="1"  showFreqOnPlots="1"  showGateNameOnPlots="1"  showMedians="0"  showUncomped="0"  addEventParam="0"  lastYAxisName="" >
                 <TextTraits font="SansSerif"  size="11"  name="Labels"  style="plain"  color="#000000"  background="#00ffffff"  just="left" />
                 <TextTraits font="SansSerif"  size="11"  name="LayoutGates"  style="plain"  color="#000000"  background="#00ffffff"  just="left" />
                 <TextTraits font="SansSerif"  size="9"  name="Numbers"  style="plain"  color="#000000"  background="#00ffffff"  just="left" />
                 <TextTraits font="SansSerif"  size="9"  name="Legend"  style="plain"  color="#000000"  background="#00ffffff"  just="left" />
                 <WindowPosition x="620"  y="20"  width="390"  height="582"  displayed="1"  panelState="---" />
               </GraphEnvironment>
             </Graph>
             <Gate gating:id="ID1055794622" >
               <gating:PolygonGate eventsInside="1"  annoOffsetX="42"  annoOffsetY="-19"  tint="#000000"  isTinted="0"  lineWeight="Normal"  userDefined="1"  quadId="-1"  gateResolution="256" >
                 <gating:dimension>
                   <data-type:fcs-dimension data-type:name="FSC-A" />
                 </gating:dimension>
                 <gating:dimension>
                   <data-type:fcs-dimension data-type:name="SSC-A" />
                 </gating:dimension>
                 <gating:vertex>
                   <gating:coordinate data-type:value="2162614.511690101" />
                   <gating:coordinate data-type:value="655209.1110176032" />
                 </gating:vertex>
                 <gating:vertex>
                   <gating:coordinate data-type:value="1819760.9915441095" />
                   <gating:coordinate data-type:value="1825225.3806918946" />
                 </gating:vertex>
                 <gating:vertex>
                   <gating:coordinate data-type:value="1872507.6869511849" />
                   <gating:coordinate data-type:value="2714437.745644356" />
                 </gating:vertex>
                 <gating:vertex>
                   <gating:coordinate data-type:value="2531841.3795396304" />
                   <gating:coordinate data-type:value="4305659.872401392" />
                 </gating:vertex>
                 <gating:vertex>
                   <gating:coordinate data-type:value="3797762.069309446" />
                   <gating:coordinate data-type:value="5569277.443649627" />
                 </gating:vertex>
                 <gating:vertex>
                   <gating:coordinate data-type:value="5327416.236114639" />
                   <gating:coordinate data-type:value="4446061.824762307" />
                 </gating:vertex>
                 <gating:vertex>
                   <gating:coordinate data-type:value="5485656.322335866" />
                   <gating:coordinate data-type:value="2246431.2377746394" />
                 </gating:vertex>
                 <gating:vertex>
                   <gating:coordinate data-type:value="4694455.891229732" />
                   <gating:coordinate data-type:value="982813.6665264048" />
                 </gating:vertex>
                 <gating:vertex>
                   <gating:coordinate data-type:value="2769201.5088714706" />
                   <gating:coordinate data-type:value="280803.9047218299" />
                 </gating:vertex>
                 <gating:vertex>
                   <gating:coordinate data-type:value="2426347.988725479" />
                   <gating:coordinate data-type:value="280803.9047218299" />
                 </gating:vertex>
               </gating:PolygonGate>
             </Gate>
             <Subpopulations>
               <Population name="Single Cells"  annotation=""  owningGroup="All Samples"  expanded="1"  sortPriority="10"  count="9135" >
                 <Graph smoothing="13"  backColor="#ffffff"  foreColor="#000000"  heatMapStatParameter="FL5-H"  type="Histogram"  fast="1" >
                   <Axis dimension="x"  name="FL5-A"  label=""  auto="auto" />
                   <Axis dimension="y"  name=""  label=""  auto="auto" />
                   <GraphSettings level="5%"  smoothingHighResolution="1"  contourHighResolution="1"  histogramSmoothingCount="0"  graphResolution="256"  showOutliers="0"  drawLargeDots="0"  dotsToDraw="8000"  tint="le.chartfill.tinted.40"  lineWeight="le.lineweight.normal"  lineStyle="le.linestyle.solid" />
                   <GraphEnvironment showGrid="0"  showAxes="tnlTNL"  showGates="1"  showFreqOnPlots="1"  showGateNameOnPlots="1"  showMedians="0"  showUncomped="0"  addEventParam="0"  lastYAxisName="" >
                     <TextTraits font="SansSerif"  size="11"  name="Labels"  style="plain"  color="#000000"  background="#00ffffff"  just="left" />
                     <TextTraits font="SansSerif"  size="11"  name="LayoutGates"  style="plain"  color="#000000"  background="#00ffffff"  just="left" />
                     <TextTraits font="SansSerif"  size="9"  name="Numbers"  style="plain"  color="#000000"  background="#00ffffff"  just="left" />
                     <TextTraits font="SansSerif"  size="9"  name="Legend"  style="plain"  color="#000000"  background="#00ffffff"  just="left" />
                     <WindowPosition x="620"  y="20"  width="390"  height="582"  displayed="1"  panelState="---" />
                   </GraphEnvironment>
                 </Graph>
                 <Gate gating:id="ID1968771884"  gating:parent_id="ID1055794622" >
                   <gating:PolygonGate eventsInside="1"  annoOffsetX="-40"  annoOffsetY="-38"  tint="#000000"  isTinted="0"  lineWeight="Normal"  userDefined="1"  quadId="-1"  gateResolution="256" >
                     <gating:dimension>
                       <data-type:fcs-dimension data-type:name="FSC-A" />
                     </gating:dimension>
                     <gating:dimension>
                       <data-type:fcs-dimension data-type:name="FSC-H" />
                     </gating:dimension>
                     <gating:vertex>
                       <gating:coordinate data-type:value="5802136.494778319" />
                       <gating:coordinate data-type:value="2415518.5185185187" />
                     </gating:vertex>
                     <gating:vertex>
                       <gating:coordinate data-type:value="3296668.4629422273" />
                       <gating:coordinate data-type:value="1417268.5185185187" />
                     </gating:vertex>
                     <gating:vertex>
                       <gating:coordinate data-type:value="1951627.7300617986" />
                       <gating:coordinate data-type:value="924305.5555555555" />
                     </gating:vertex>
                     <gating:vertex>
                       <gating:coordinate data-type:value="1107680.6035485885" />
                       <gating:coordinate data-type:value="640851.8518518518" />
                     </gating:vertex>
                     <gating:vertex>
                       <gating:coordinate data-type:value="342853.5201459916" />
                       <gating:coordinate data-type:value="1257055.5555555555" />
                     </gating:vertex>
                     <gating:vertex>
                       <gating:coordinate data-type:value="1292294.037473353" />
                       <gating:coordinate data-type:value="1971851.8518518517" />
                     </gating:vertex>
                     <gating:vertex>
                       <gating:coordinate data-type:value="2980188.2904997733" />
                       <gating:coordinate data-type:value="2353898.1481481483" />
                     </gating:vertex>
                     <gating:vertex>
                       <gating:coordinate data-type:value="4694455.891229732" />
                       <gating:coordinate data-type:value="2514111.111111111" />
                     </gating:vertex>
                   </gating:PolygonGate>
                 </Gate>
                 <Subpopulations>
                   <Statistic name="Median"  annotation=""  owningGroup="All Samples"  expanded="1"  sortPriority="5"  id="FL5-A"  ancestor=""  correlate=""  value="8718.043945312" />
                 </Subpopulations>
               </Population>
             </Subpopulations>
           </Population>
         </Subpopulations>
       </SampleNode>
     </Sample>
     <Sample>
       <DataSet uri="file:/W:/70-Science/07-Projects/M005%20huVP1/04-Raw%20data/FACS/Jemima/221223%20EXP22000508%20MoA%20AntiBKV%20and%20VP1%20Ib1/Exp_20221223_1/01-Well-E5.fcs"  sampleID="29" />
       <Transformations>
         <transforms:linear transforms:minRange="0"  transforms:maxRange="2662000"  gain="1" >
           <data-type:parameter data-type:name="FSC-H" />
         </transforms:linear>
         <transforms:linear transforms:minRange="0"  transforms:maxRange="6276856.753442001"  gain="1" >
           <data-type:parameter data-type:name="FSC-A" />
         </transforms:linear>
         <transforms:linear transforms:minRange="0"  transforms:maxRange="2000000"  gain="1" >
           <data-type:parameter data-type:name="SSC-H" />
         </transforms:linear>
         <transforms:linear transforms:minRange="0"  transforms:maxRange="10108940.569985878"  gain="1" >
           <data-type:parameter data-type:name="SSC-A" />
         </transforms:linear>
         <transforms:biex transforms:length="256"  transforms:maxRange="16777216"  transforms:neg="0"  transforms:width="-100"  transforms:pos="6.2247198959" >
           <data-type:parameter data-type:name="FL5-H" />
         </transforms:biex>
         <transforms:log transforms:offset="316.2277660168"  transforms:decades="3.7247198959" >
           <data-type:parameter data-type:name="FL5-A" />
         </transforms:log>
         <transforms:linear transforms:minRange="0"  transforms:maxRange="2000000"  gain="1" >
           <data-type:parameter data-type:name="FSC-Width" />
         </transforms:linear>
         <transforms:linear transforms:minRange="0"  transforms:maxRange="4"  gain="0.0000191239" >
           <data-type:parameter data-type:name="Time" />
         </transforms:linear>
       </Transformations>
       <Keywords>
         <Keyword name="FJ_FCS_VERSION"  value="3" />
         <Keyword name="$BEGINSTEXT"  value="0" />
         <Keyword name="$ENDSTEXT"  value="0" />
         <Keyword name="$BEGINDATA"  value="0000000000006272" />
         <Keyword name="$ENDDATA"  value="0000000000486271" />
         <Keyword name="$BEGINANALYSIS"  value="0" />
         <Keyword name="$ENDANALYSIS"  value="0" />
         <Keyword name="$TOT"  value="0000000000015000" />
         <Keyword name="FILVER"  value="1" />
         <Keyword name="$FIL"  value="01-Well-E5.fcs" />
         <Keyword name="$SYS"  value="Microsoft Windows NT 6.2.9200.0" />
         <Keyword name="$MODE"  value="L" />
         <Keyword name="$BYTEORD"  value="1,2,3,4" />
         <Keyword name="$DATATYPE"  value="F" />
         <Keyword name="$NEXTDATA"  value="0" />
         <Keyword name="CYTEXPERTFIL"  value="True" />
         <Keyword name="TBID"  value="0ab8f896-eaed-46b6-9741-f757e64799b2" />
         <Keyword name="TBNM"  value="01-Well-E5" />
         <Keyword name="$PAR"  value="8" />
         <Keyword name="$BTIM"  value="11:15:44" />
         <Keyword name="$ETIM"  value="11:15:48" />
         <Keyword name="$DATE"  value="23-Dec-2022" />
         <Keyword name="$CYT"  value="CytoFLEX S" />
         <Keyword name="RCTOT"  value="15000" />
         <Keyword name="USRCTOT"  value="True" />
         <Keyword name="CGNM"  value="All Events " />
         <Keyword name="RCTIM"  value="600" />
         <Keyword name="USRCTIM"  value="False" />
         <Keyword name="$SPILLOVER"  value="2,FL5-H,FL5-A,1,0,0,1" />
         <Keyword name="RCVOL"  value="30" />
         <Keyword name="USRCVOL"  value="True" />
         <Keyword name="$TIMESTEP"  value="0.00002" />
         <Keyword name="$P1N"  value="FSC-H" />
         <Keyword name="$P1S"  value="FSC-H" />
         <Keyword name="$P1R"  value="16777216" />
         <Keyword name="$P1B"  value="32" />
         <Keyword name="$P1E"  value="0,0" />
         <Keyword name="$P1G"  value="1.0" />
         <Keyword name="P1DISPLAY"  value="LIN" />
         <Keyword name="$P2N"  value="FSC-A" />
         <Keyword name="$P2S"  value="FSC-A" />
         <Keyword name="$P2R"  value="16777216" />
         <Keyword name="$P2B"  value="32" />
         <Keyword name="$P2E"  value="0,0" />
         <Keyword name="$P2G"  value="1.0" />
         <Keyword name="P2DISPLAY"  value="LIN" />
         <Keyword name="$P3N"  value="SSC-H" />
         <Keyword name="$P3S"  value="SSC-H" />
         <Keyword name="$P3R"  value="16777216" />
         <Keyword name="$P3B"  value="32" />
         <Keyword name="$P3E"  value="0,0" />
         <Keyword name="$P3G"  value="1.0" />
         <Keyword name="P3DISPLAY"  value="LIN" />
         <Keyword name="$P4N"  value="SSC-A" />
         <Keyword name="$P4S"  value="SSC-A" />
         <Keyword name="$P4R"  value="16777216" />
         <Keyword name="$P4B"  value="32" />
         <Keyword name="$P4E"  value="0,0" />
         <Keyword name="$P4G"  value="1.0" />
         <Keyword name="P4DISPLAY"  value="LIN" />
         <Keyword name="$P5N"  value="FL5-H" />
         <Keyword name="$P5S"  value="AF488-H" />
         <Keyword name="$P5R"  value="16777216" />
         <Keyword name="$P5B"  value="32" />
         <Keyword name="$P5E"  value="0,0" />
         <Keyword name="$P5G"  value="1.0" />
         <Keyword name="P5DISPLAY"  value="LOG" />
         <Keyword name="$P6N"  value="FL5-A" />
         <Keyword name="$P6S"  value="AF488-A" />
         <Keyword name="$P6R"  value="16777216" />
         <Keyword name="$P6B"  value="32" />
         <Keyword name="$P6E"  value="0,0" />
         <Keyword name="$P6G"  value="1.0" />
         <Keyword name="P6DISPLAY"  value="LOG" />
         <Keyword name="$P7N"  value="FSC-Width" />
         <Keyword name="$P7S"  value="FSC-Width" />
         <Keyword name="$P7R"  value="10000" />
         <Keyword name="$P7B"  value="32" />
         <Keyword name="$P7E"  value="0,0" />
         <Keyword name="$P7G"  value="1.0" />
         <Keyword name="P7DISPLAY"  value="LIN" />
         <Keyword name="$P8N"  value="Time" />
         <Keyword name="$P8S"  value="Time" />
         <Keyword name="$P8R"  value="900000000" />
         <Keyword name="$P8B"  value="32" />
         <Keyword name="$P8E"  value="0,0" />
         <Keyword name="$P8G"  value="1.0" />
         <Keyword name="P8DISPLAY"  value="LIN" />
         <Keyword name="PLTNO"  value="01" />
         <Keyword name="$SMNO"  value="E5" />
         <Keyword name="$LOST"  value="0" />
         <Keyword name="$ABRT"  value="1196" />
         <Keyword name="IMPTTB"  value="False" />
         <Keyword name="FLLW"  value="True" />
         <Keyword name="RCD"  value="True" />
         <Keyword name="$VOL"  value="8505.921" />
         <Keyword name="$OP"  value="CytoFLEX S" />
         <Keyword name="DURTIM"  value="4.183240" />
         <Keyword name="SMFLWRTHIS"  value="4.17084,122" />
         <Keyword name="USCOMP"  value="False" />
         <Keyword name="AHCOMPSYNC"  value="False" />
         <Keyword name="COMPCHH"  value="AF488" />
         <Keyword name="COMPBGH"  value="0" />
         <Keyword name="COMPAFH"  value="0" />
         <Keyword name="COMPH"  value="1" />
         <Keyword name="COMPGAINH"  value="40" />
         <Keyword name="COMPCHA"  value="AF488" />
         <Keyword name="COMPBGA"  value="0" />
         <Keyword name="COMPAFA"  value="0" />
         <Keyword name="COMPA"  value="1" />
         <Keyword name="COMPGAINA"  value="40" />
         <Keyword name="SN"  value="BB20067" />
         <Keyword name="$CYTSN"  value="BB20067" />
         <Keyword name="FLDSM"  value="10" />
         <Keyword name="CHAR"  value="15" />
         <Keyword name="CH1ID"  value="FSC" />
         <Keyword name="CH1NM"  value="FSC" />
         <Keyword name="CH1AD"  value="14" />
         <Keyword name="CH1DA"  value="22" />
         <Keyword name="CH1TH"  value="10000" />
         <Keyword name="CH1TR"  value="64" />
         <Keyword name="CH1GAIN"  value="75" />
         <Keyword name="CH1USH"  value="True" />
         <Keyword name="CH1DELAY"  value="0" />
         <Keyword name="CH1DELTA"  value="24" />
         <Keyword name="CH1THUS"  value="False" />
         <Keyword name="CH1FL"  value="False" />
         <Keyword name="CH1HS"  value="8" />
         <Keyword name="CH1AS"  value="2" />
         <Keyword name="CH1HATFL"  value="375" />
         <Keyword name="CH1AATFL"  value="30000" />
         <Keyword name="CH1HAVAL"  value="5000000" />
         <Keyword name="CH2ID"  value="SSC" />
         <Keyword name="CH2NM"  value="SSC" />
         <Keyword name="CH2AD"  value="11" />
         <Keyword name="CH2DA"  value="19" />
         <Keyword name="CH2TH"  value="10000" />
         <Keyword name="CH2TR"  value="64" />
         <Keyword name="CH2GAIN"  value="132" />
         <Keyword name="CH2USH"  value="True" />
         <Keyword name="CH2DELAY"  value="0" />
         <Keyword name="CH2DELTA"  value="24" />
         <Keyword name="CH2THUS"  value="False" />
         <Keyword name="CH2FL"  value="False" />
         <Keyword name="CH2HS"  value="8" />
         <Keyword name="CH2AS"  value="2" />
         <Keyword name="CH2FLNMS"  value="SSC" />
         <Keyword name="CH2HATFL"  value="375" />
         <Keyword name="CH2AATFL"  value="30000" />
         <Keyword name="CH2HAVAL"  value="6875000" />
         <Keyword name="CH3ID"  value="FL5" />
         <Keyword name="CH3NM"  value="AF488" />
         <Keyword name="CH3AD"  value="12" />
         <Keyword name="CH3DA"  value="20" />
         <Keyword name="CH3TH"  value="10000" />
         <Keyword name="CH3TR"  value="64" />
         <Keyword name="CH3GAIN"  value="40" />
         <Keyword name="CH3USH"  value="True" />
         <Keyword name="CH3DELAY"  value="0" />
         <Keyword name="CH3DELTA"  value="24" />
         <Keyword name="CH3THUS"  value="False" />
         <Keyword name="CH3FL"  value="True" />
         <Keyword name="CH3HS"  value="8" />
         <Keyword name="CH3AS"  value="2" />
         <Keyword name="CH3FLNMS"  value="FITC,GFP,AF488,CFSE,CytoxGreen" />
         <Keyword name="CH3HATFL"  value="375" />
         <Keyword name="CH3AATFL"  value="30000" />
         <Keyword name="CH3HAVAL"  value="6875000" />
         <Keyword name="CH4ID"  value="FL6" />
         <Keyword name="CH4NM"  value="PerCP" />
         <Keyword name="CH4AD"  value="13" />
         <Keyword name="CH4DA"  value="21" />
         <Keyword name="CH4TH"  value="10000" />
         <Keyword name="CH4TR"  value="64" />
         <Keyword name="CH4GAIN"  value="259" />
         <Keyword name="CH4USH"  value="True" />
         <Keyword name="CH4DELAY"  value="0" />
         <Keyword name="CH4DELTA"  value="24" />
         <Keyword name="CH4THUS"  value="False" />
         <Keyword name="CH4FL"  value="False" />
         <Keyword name="CH4HS"  value="8" />
         <Keyword name="CH4AS"  value="2" />
         <Keyword name="CH4FLNMS"  value="PerCP,PC5,PerCPCy5.5" />
         <Keyword name="CH4HATFL"  value="375" />
         <Keyword name="CH4AATFL"  value="30000" />
         <Keyword name="CH4HAVAL"  value="6875000" />
         <Keyword name="CH5ID"  value="FL11" />
         <Keyword name="CH5NM"  value="APC" />
         <Keyword name="CH5AD"  value="8" />
         <Keyword name="CH5DA"  value="16" />
         <Keyword name="CH5TH"  value="10000" />
         <Keyword name="CH5TR"  value="64" />
         <Keyword name="CH5GAIN"  value="150" />
         <Keyword name="CH5USH"  value="True" />
         <Keyword name="CH5DELAY"  value="-37.6" />
         <Keyword name="CH5DELTA"  value="24" />
         <Keyword name="CH5THUS"  value="False" />
         <Keyword name="CH5FL"  value="False" />
         <Keyword name="CH5HS"  value="8" />
         <Keyword name="CH5AS"  value="2" />
         <Keyword name="CH5FLNMS"  value="APC,AF647,CrellTraceFarRed,SytoxRed" />
         <Keyword name="CH5HATFL"  value="375" />
         <Keyword name="CH5AATFL"  value="30000" />
         <Keyword name="CH5HAVAL"  value="6875000" />
         <Keyword name="CH6ID"  value="FL12" />
         <Keyword name="CH6NM"  value="APC-A700" />
         <Keyword name="CH6AD"  value="9" />
         <Keyword name="CH6DA"  value="17" />
         <Keyword name="CH6TH"  value="10000" />
         <Keyword name="CH6TR"  value="64" />
         <Keyword name="CH6GAIN"  value="221" />
         <Keyword name="CH6USH"  value="True" />
         <Keyword name="CH6DELAY"  value="-37.6" />
         <Keyword name="CH6DELTA"  value="24" />
         <Keyword name="CH6THUS"  value="False" />
         <Keyword name="CH6FL"  value="False" />
         <Keyword name="CH6HS"  value="8" />
         <Keyword name="CH6AS"  value="2" />
         <Keyword name="CH6FLNMS"  value="APC-A700" />
         <Keyword name="CH6HATFL"  value="375" />
         <Keyword name="CH6AATFL"  value="30000" />
         <Keyword name="CH6HAVAL"  value="6875000" />
         <Keyword name="CH7ID"  value="FL13" />
         <Keyword name="CH7NM"  value="APC-A750" />
         <Keyword name="CH7AD"  value="10" />
         <Keyword name="CH7DA"  value="18" />
         <Keyword name="CH7TH"  value="10000" />
         <Keyword name="CH7TR"  value="64" />
         <Keyword name="CH7GAIN"  value="209" />
         <Keyword name="CH7USH"  value="True" />
         <Keyword name="CH7DELAY"  value="-37.6" />
         <Keyword name="CH7DELTA"  value="24" />
         <Keyword name="CH7THUS"  value="False" />
         <Keyword name="CH7FL"  value="False" />
         <Keyword name="CH7HS"  value="8" />
         <Keyword name="CH7AS"  value="2" />
         <Keyword name="CH7FLNMS"  value="APC-A750" />
         <Keyword name="CH7HATFL"  value="375" />
         <Keyword name="CH7AATFL"  value="30000" />
         <Keyword name="CH7HAVAL"  value="6875000" />
         <Keyword name="CH8ID"  value="FL1" />
         <Keyword name="CH8NM"  value="BV421" />
         <Keyword name="CH8AD"  value="0" />
         <Keyword name="CH8DA"  value="0" />
         <Keyword name="CH8TH"  value="10000" />
         <Keyword name="CH8TR"  value="64" />
         <Keyword name="CH8GAIN"  value="30" />
         <Keyword name="CH8USH"  value="True" />
         <Keyword name="CH8DELAY"  value="37.76" />
         <Keyword name="CH8DELTA"  value="24" />
         <Keyword name="CH8THUS"  value="False" />
         <Keyword name="CH8FL"  value="False" />
         <Keyword name="CH8HS"  value="8" />
         <Keyword name="CH8AS"  value="2" />
         <Keyword name="CH8FLNMS"  value="BV421,SytoxBlue" />
         <Keyword name="CH8HATFL"  value="375" />
         <Keyword name="CH8AATFL"  value="30000" />
         <Keyword name="CH8HAVAL"  value="6875000" />
         <Keyword name="CH9ID"  value="FL2" />
         <Keyword name="CH9NM"  value="KO525" />
         <Keyword name="CH9AD"  value="1" />
         <Keyword name="CH9DA"  value="1" />
         <Keyword name="CH9TH"  value="10000" />
         <Keyword name="CH9TR"  value="64" />
         <Keyword name="CH9GAIN"  value="38" />
         <Keyword name="CH9USH"  value="True" />
         <Keyword name="CH9DELAY"  value="37.76" />
         <Keyword name="CH9DELTA"  value="24" />
         <Keyword name="CH9THUS"  value="False" />
         <Keyword name="CH9FL"  value="False" />
         <Keyword name="CH9HS"  value="8" />
         <Keyword name="CH9AS"  value="2" />
         <Keyword name="CH9FLNMS"  value="KO525" />
         <Keyword name="CH9HATFL"  value="375" />
         <Keyword name="CH9AATFL"  value="30000" />
         <Keyword name="CH9HAVAL"  value="6875000" />
         <Keyword name="CH10ID"  value="FL3" />
         <Keyword name="CH10NM"  value="Violet610" />
         <Keyword name="CH10AD"  value="2" />
         <Keyword name="CH10DA"  value="2" />
         <Keyword name="CH10TH"  value="10000" />
         <Keyword name="CH10TR"  value="64" />
         <Keyword name="CH10GAIN"  value="211" />
         <Keyword name="CH10USH"  value="True" />
         <Keyword name="CH10DELAY"  value="37.76" />
         <Keyword name="CH10DELTA"  value="24" />
         <Keyword name="CH10THUS"  value="False" />
         <Keyword name="CH10FL"  value="False" />
         <Keyword name="CH10HS"  value="8" />
         <Keyword name="CH10AS"  value="2" />
         <Keyword name="CH10FLNMS"  value="Violet610" />
         <Keyword name="CH10HATFL"  value="375" />
         <Keyword name="CH10AATFL"  value="30000" />
         <Keyword name="CH10HAVAL"  value="6875000" />
         <Keyword name="CH11ID"  value="FL4" />
         <Keyword name="CH11NM"  value="BV785" />
         <Keyword name="CH11AD"  value="3" />
         <Keyword name="CH11DA"  value="3" />
         <Keyword name="CH11TH"  value="10000" />
         <Keyword name="CH11TR"  value="64" />
         <Keyword name="CH11GAIN"  value="138" />
         <Keyword name="CH11USH"  value="True" />
         <Keyword name="CH11DELAY"  value="37.76" />
         <Keyword name="CH11DELTA"  value="24" />
         <Keyword name="CH11THUS"  value="False" />
         <Keyword name="CH11FL"  value="False" />
         <Keyword name="CH11HS"  value="8" />
         <Keyword name="CH11AS"  value="2" />
         <Keyword name="CH11FLNMS"  value="BV785" />
         <Keyword name="CH11HATFL"  value="375" />
         <Keyword name="CH11AATFL"  value="30000" />
         <Keyword name="CH11HAVAL"  value="6875000" />
         <Keyword name="CH12ID"  value="FL7" />
         <Keyword name="CH12NM"  value="PE" />
         <Keyword name="CH12AD"  value="5" />
         <Keyword name="CH12DA"  value="5" />
         <Keyword name="CH12TH"  value="10000" />
         <Keyword name="CH12TR"  value="64" />
         <Keyword name="CH12GAIN"  value="270" />
         <Keyword name="CH12USH"  value="True" />
         <Keyword name="CH12DELAY"  value="-76.96" />
         <Keyword name="CH12DELTA"  value="24" />
         <Keyword name="CH12THUS"  value="False" />
         <Keyword name="CH12FL"  value="False" />
         <Keyword name="CH12HS"  value="8" />
         <Keyword name="CH12AS"  value="2" />
         <Keyword name="CH12FLNMS"  value="PE,SytoxOrange,Celltraceyellow" />
         <Keyword name="CH12HATFL"  value="375" />
         <Keyword name="CH12AATFL"  value="30000" />
         <Keyword name="CH12HAVAL"  value="6875000" />
         <Keyword name="CH13ID"  value="FL8" />
         <Keyword name="CH13NM"  value="PB450" />
         <Keyword name="CH13AD"  value="4" />
         <Keyword name="CH13DA"  value="4" />
         <Keyword name="CH13TH"  value="10000" />
         <Keyword name="CH13TR"  value="64" />
         <Keyword name="CH13GAIN"  value="150" />
         <Keyword name="CH13USH"  value="True" />
         <Keyword name="CH13DELAY"  value="-76.96" />
         <Keyword name="CH13DELTA"  value="24" />
         <Keyword name="CH13THUS"  value="False" />
         <Keyword name="CH13FL"  value="False" />
         <Keyword name="CH13HS"  value="8" />
         <Keyword name="CH13AS"  value="2" />
         <Keyword name="CH13FLNMS"  value="PB450,mCherry,AF594" />
         <Keyword name="CH13HATFL"  value="375" />
         <Keyword name="CH13AATFL"  value="30000" />
         <Keyword name="CH13HAVAL"  value="6875000" />
         <Keyword name="CH14ID"  value="FL9" />
         <Keyword name="CH14NM"  value="PC5.5" />
         <Keyword name="CH14AD"  value="6" />
         <Keyword name="CH14DA"  value="6" />
         <Keyword name="CH14TH"  value="10000" />
         <Keyword name="CH14TR"  value="64" />
         <Keyword name="CH14GAIN"  value="349" />
         <Keyword name="CH14USH"  value="True" />
         <Keyword name="CH14DELAY"  value="-76.96" />
         <Keyword name="CH14DELTA"  value="24" />
         <Keyword name="CH14THUS"  value="False" />
         <Keyword name="CH14FL"  value="False" />
         <Keyword name="CH14HS"  value="8" />
         <Keyword name="CH14AS"  value="2" />
         <Keyword name="CH14FLNMS"  value="PC5.5" />
         <Keyword name="CH14HATFL"  value="375" />
         <Keyword name="CH14AATFL"  value="30000" />
         <Keyword name="CH14HAVAL"  value="6875000" />
         <Keyword name="CH15ID"  value="FL10" />
         <Keyword name="CH15NM"  value="PC7" />
         <Keyword name="CH15AD"  value="7" />
         <Keyword name="CH15DA"  value="7" />
         <Keyword name="CH15TH"  value="10000" />
         <Keyword name="CH15TR"  value="64" />
         <Keyword name="CH15GAIN"  value="541" />
         <Keyword name="CH15USH"  value="True" />
         <Keyword name="CH15DELAY"  value="-76.96" />
         <Keyword name="CH15DELTA"  value="24" />
         <Keyword name="CH15THUS"  value="False" />
         <Keyword name="CH15FL"  value="False" />
         <Keyword name="CH15HS"  value="8" />
         <Keyword name="CH15AS"  value="2" />
         <Keyword name="CH15FLNMS"  value="PC7" />
         <Keyword name="CH15HATFL"  value="375" />
         <Keyword name="CH15AATFL"  value="30000" />
         <Keyword name="CH15HAVAL"  value="6875000" />
         <Keyword name="PCHID"  value="FSC" />
         <Keyword name="PCHTP"  value="AutoThreshold" />
         <Keyword name="TRLGC"  value="None" />
         <Keyword name="WCH"  value="FSC" />
         <Keyword name="DGAIN"  value="1" />
         <Keyword name="SWVER"  value="CytExpert 2.5.0.77" />
       </Keywords>
       <SampleNode name="01-Well-E5.fcs"  annotation=""  owningGroup=""  expanded="1"  sortPriority="10"  count="15000"  sampleID="29" >
         <Graph smoothing="0"  backColor="#ffffff"  foreColor="#000000"  type="Pseudocolor"  fast="1" >
           <Axis dimension="x"  name="FSC-H"  label=""  auto="auto" />
           <Axis dimension="y"  name="SSC-H"  label=""  auto="auto" />
           <GraphSettings level="5%"  smoothingHighResolution="1"  contourHighResolution="1"  histogramSmoothingCount="0"  graphResolution="256"  showOutliers="0"  drawLargeDots="0"  dotsToDraw="8000"  tint="le.chartfill.tinted.40"  lineWeight="le.lineweight.normal"  lineStyle="le.linestyle.solid" />
           <GraphEnvironment showGrid="0"  showAxes="tnlTNL"  showGates="1"  showFreqOnPlots="1"  showGateNameOnPlots="1"  showMedians="0"  showUncomped="0"  addEventParam="0"  lastYAxisName="" >
             <TextTraits font="SansSerif"  size="11"  name="Labels"  style="plain"  color="#000000"  background="#00ffffff"  just="left" />
             <TextTraits font="SansSerif"  size="11"  name="LayoutGates"  style="plain"  color="#000000"  background="#00ffffff"  just="left" />
             <TextTraits font="SansSerif"  size="9"  name="Numbers"  style="plain"  color="#000000"  background="#00ffffff"  just="left" />
             <TextTraits font="SansSerif"  size="9"  name="Legend"  style="plain"  color="#000000"  background="#00ffffff"  just="left" />
             <WindowPosition x="0"  y="0"  width="0"  height="0"  displayed="0"  panelState="" />
           </GraphEnvironment>
         </Graph>
         <Subpopulations>
           <Population name="cells"  annotation=""  owningGroup="All Samples"  expanded="1"  sortPriority="10"  count="9504" >
             <Graph smoothing="0"  backColor="#ffffff"  foreColor="#000000"  heatMapStatParameter="FL5-H"  type="Pseudocolor"  fast="1" >
               <Axis dimension="x"  name="FSC-A"  label=""  auto="auto" />
               <Axis dimension="y"  name="SSC-A"  label=""  auto="auto" />
               <GraphSettings level="5%"  smoothingHighResolution="1"  contourHighResolution="1"  histogramSmoothingCount="0"  graphResolution="256"  showOutliers="0"  drawLargeDots="0"  dotsToDraw="8000"  tint="le.chartfill.tinted.40"  lineWeight="le.lineweight.normal"  lineStyle="le.linestyle.solid" />
               <GraphEnvironment showGrid="0"  showAxes="tnlTNL"  showGates="1"  showFreqOnPlots="1"  showGateNameOnPlots="1"  showMedians="0"  showUncomped="0"  addEventParam="0"  lastYAxisName="" >
                 <TextTraits font="SansSerif"  size="11"  name="Labels"  style="plain"  color="#000000"  background="#00ffffff"  just="left" />
                 <TextTraits font="SansSerif"  size="11"  name="LayoutGates"  style="plain"  color="#000000"  background="#00ffffff"  just="left" />
                 <TextTraits font="SansSerif"  size="9"  name="Numbers"  style="plain"  color="#000000"  background="#00ffffff"  just="left" />
                 <TextTraits font="SansSerif"  size="9"  name="Legend"  style="plain"  color="#000000"  background="#00ffffff"  just="left" />
                 <WindowPosition x="620"  y="20"  width="390"  height="582"  displayed="1"  panelState="---" />
               </GraphEnvironment>
             </Graph>
             <Gate gating:id="ID928790895" >
               <gating:PolygonGate eventsInside="1"  annoOffsetX="42"  annoOffsetY="-19"  tint="#000000"  isTinted="0"  lineWeight="Normal"  userDefined="1"  quadId="-1"  gateResolution="256" >
                 <gating:dimension>
                   <data-type:fcs-dimension data-type:name="FSC-A" />
                 </gating:dimension>
                 <gating:dimension>
                   <data-type:fcs-dimension data-type:name="SSC-A" />
                 </gating:dimension>
                 <gating:vertex>
                   <gating:coordinate data-type:value="2162614.511690101" />
                   <gating:coordinate data-type:value="655209.1110176032" />
                 </gating:vertex>
                 <gating:vertex>
                   <gating:coordinate data-type:value="1819760.9915441095" />
                   <gating:coordinate data-type:value="1825225.3806918946" />
                 </gating:vertex>
                 <gating:vertex>
                   <gating:coordinate data-type:value="1872507.6869511849" />
                   <gating:coordinate data-type:value="2714437.745644356" />
                 </gating:vertex>
                 <gating:vertex>
                   <gating:coordinate data-type:value="2531841.3795396304" />
                   <gating:coordinate data-type:value="4305659.872401392" />
                 </gating:vertex>
                 <gating:vertex>
                   <gating:coordinate data-type:value="3797762.069309446" />
                   <gating:coordinate data-type:value="5569277.443649627" />
                 </gating:vertex>
                 <gating:vertex>
                   <gating:coordinate data-type:value="5327416.236114639" />
                   <gating:coordinate data-type:value="4446061.824762307" />
                 </gating:vertex>
                 <gating:vertex>
                   <gating:coordinate data-type:value="5485656.322335866" />
                   <gating:coordinate data-type:value="2246431.2377746394" />
                 </gating:vertex>
                 <gating:vertex>
                   <gating:coordinate data-type:value="4694455.891229732" />
                   <gating:coordinate data-type:value="982813.6665264048" />
                 </gating:vertex>
                 <gating:vertex>
                   <gating:coordinate data-type:value="2769201.5088714706" />
                   <gating:coordinate data-type:value="280803.9047218299" />
                 </gating:vertex>
                 <gating:vertex>
                   <gating:coordinate data-type:value="2426347.988725479" />
                   <gating:coordinate data-type:value="280803.9047218299" />
                 </gating:vertex>
               </gating:PolygonGate>
             </Gate>
             <Subpopulations>
               <Population name="Single Cells"  annotation=""  owningGroup="All Samples"  expanded="1"  sortPriority="10"  count="8915" >
                 <Graph smoothing="13"  backColor="#ffffff"  foreColor="#000000"  heatMapStatParameter="FL5-H"  type="Histogram"  fast="1" >
                   <Axis dimension="x"  name="FL5-A"  label=""  auto="auto" />
                   <Axis dimension="y"  name=""  label=""  auto="auto" />
                   <GraphSettings level="5%"  smoothingHighResolution="1"  contourHighResolution="1"  histogramSmoothingCount="0"  graphResolution="256"  showOutliers="0"  drawLargeDots="0"  dotsToDraw="8000"  tint="le.chartfill.tinted.40"  lineWeight="le.lineweight.normal"  lineStyle="le.linestyle.solid" />
                   <GraphEnvironment showGrid="0"  showAxes="tnlTNL"  showGates="1"  showFreqOnPlots="1"  showGateNameOnPlots="1"  showMedians="0"  showUncomped="0"  addEventParam="0"  lastYAxisName="" >
                     <TextTraits font="SansSerif"  size="11"  name="Labels"  style="plain"  color="#000000"  background="#00ffffff"  just="left" />
                     <TextTraits font="SansSerif"  size="11"  name="LayoutGates"  style="plain"  color="#000000"  background="#00ffffff"  just="left" />
                     <TextTraits font="SansSerif"  size="9"  name="Numbers"  style="plain"  color="#000000"  background="#00ffffff"  just="left" />
                     <TextTraits font="SansSerif"  size="9"  name="Legend"  style="plain"  color="#000000"  background="#00ffffff"  just="left" />
                     <WindowPosition x="620"  y="20"  width="390"  height="582"  displayed="1"  panelState="---" />
                   </GraphEnvironment>
                 </Graph>
                 <Gate gating:id="ID1659803258"  gating:parent_id="ID928790895" >
                   <gating:PolygonGate eventsInside="1"  annoOffsetX="-40"  annoOffsetY="-38"  tint="#000000"  isTinted="0"  lineWeight="Normal"  userDefined="1"  quadId="-1"  gateResolution="256" >
                     <gating:dimension>
                       <data-type:fcs-dimension data-type:name="FSC-A" />
                     </gating:dimension>
                     <gating:dimension>
                       <data-type:fcs-dimension data-type:name="FSC-H" />
                     </gating:dimension>
                     <gating:vertex>
                       <gating:coordinate data-type:value="5802136.494778319" />
                       <gating:coordinate data-type:value="2415518.5185185187" />
                     </gating:vertex>
                     <gating:vertex>
                       <gating:coordinate data-type:value="3296668.4629422273" />
                       <gating:coordinate data-type:value="1417268.5185185187" />
                     </gating:vertex>
                     <gating:vertex>
                       <gating:coordinate data-type:value="1951627.7300617986" />
                       <gating:coordinate data-type:value="924305.5555555555" />
                     </gating:vertex>
                     <gating:vertex>
                       <gating:coordinate data-type:value="1107680.6035485885" />
                       <gating:coordinate data-type:value="640851.8518518518" />
                     </gating:vertex>
                     <gating:vertex>
                       <gating:coordinate data-type:value="342853.5201459916" />
                       <gating:coordinate data-type:value="1257055.5555555555" />
                     </gating:vertex>
                     <gating:vertex>
                       <gating:coordinate data-type:value="1292294.037473353" />
                       <gating:coordinate data-type:value="1971851.8518518517" />
                     </gating:vertex>
                     <gating:vertex>
                       <gating:coordinate data-type:value="2980188.2904997733" />
                       <gating:coordinate data-type:value="2353898.1481481483" />
                     </gating:vertex>
                     <gating:vertex>
                       <gating:coordinate data-type:value="4694455.891229732" />
                       <gating:coordinate data-type:value="2514111.111111111" />
                     </gating:vertex>
                   </gating:PolygonGate>
                 </Gate>
                 <Subpopulations>
                   <Statistic name="Median"  annotation=""  owningGroup="All Samples"  expanded="1"  sortPriority="5"  id="FL5-A"  ancestor=""  correlate=""  value="12010.20703125" />
                 </Subpopulations>
               </Population>
             </Subpopulations>
           </Population>
         </Subpopulations>
       </SampleNode>
     </Sample>
     <Sample>
       <DataSet uri="file:/W:/70-Science/07-Projects/M005%20huVP1/04-Raw%20data/FACS/Jemima/221223%20EXP22000508%20MoA%20AntiBKV%20and%20VP1%20Ib1/Exp_20221223_1/01-Well-E6.fcs"  sampleID="30" />
       <Transformations>
         <transforms:linear transforms:minRange="0"  transforms:maxRange="2662000"  gain="1" >
           <data-type:parameter data-type:name="FSC-H" />
         </transforms:linear>
         <transforms:linear transforms:minRange="0"  transforms:maxRange="6276856.753442001"  gain="1" >
           <data-type:parameter data-type:name="FSC-A" />
         </transforms:linear>
         <transforms:linear transforms:minRange="0"  transforms:maxRange="2000000"  gain="1" >
           <data-type:parameter data-type:name="SSC-H" />
         </transforms:linear>
         <transforms:linear transforms:minRange="0"  transforms:maxRange="10108940.569985878"  gain="1" >
           <data-type:parameter data-type:name="SSC-A" />
         </transforms:linear>
         <transforms:biex transforms:length="256"  transforms:maxRange="16777216"  transforms:neg="0"  transforms:width="-100"  transforms:pos="6.2247198959" >
           <data-type:parameter data-type:name="FL5-H" />
         </transforms:biex>
         <transforms:log transforms:offset="316.2277660168"  transforms:decades="3.7247198959" >
           <data-type:parameter data-type:name="FL5-A" />
         </transforms:log>
         <transforms:linear transforms:minRange="0"  transforms:maxRange="2000000"  gain="1" >
           <data-type:parameter data-type:name="FSC-Width" />
         </transforms:linear>
         <transforms:linear transforms:minRange="0"  transforms:maxRange="5"  gain="0.0000211026" >
           <data-type:parameter data-type:name="Time" />
         </transforms:linear>
       </Transformations>
       <Keywords>
         <Keyword name="FJ_FCS_VERSION"  value="3" />
         <Keyword name="$BEGINSTEXT"  value="0" />
         <Keyword name="$ENDSTEXT"  value="0" />
         <Keyword name="$BEGINDATA"  value="0000000000006272" />
         <Keyword name="$ENDDATA"  value="0000000000486271" />
         <Keyword name="$BEGINANALYSIS"  value="0" />
         <Keyword name="$ENDANALYSIS"  value="0" />
         <Keyword name="$TOT"  value="0000000000015000" />
         <Keyword name="FILVER"  value="1" />
         <Keyword name="$FIL"  value="01-Well-E6.fcs" />
         <Keyword name="$SYS"  value="Microsoft Windows NT 6.2.9200.0" />
         <Keyword name="$MODE"  value="L" />
         <Keyword name="$BYTEORD"  value="1,2,3,4" />
         <Keyword name="$DATATYPE"  value="F" />
         <Keyword name="$NEXTDATA"  value="0" />
         <Keyword name="CYTEXPERTFIL"  value="True" />
         <Keyword name="TBID"  value="6d427075-3bf6-4849-ac1e-5228165a08e5" />
         <Keyword name="TBNM"  value="01-Well-E6" />
         <Keyword name="$PAR"  value="8" />
         <Keyword name="$BTIM"  value="11:19:19" />
         <Keyword name="$ETIM"  value="11:19:24" />
         <Keyword name="$DATE"  value="23-Dec-2022" />
         <Keyword name="$CYT"  value="CytoFLEX S" />
         <Keyword name="RCTOT"  value="15000" />
         <Keyword name="USRCTOT"  value="True" />
         <Keyword name="CGNM"  value="All Events " />
         <Keyword name="RCTIM"  value="600" />
         <Keyword name="USRCTIM"  value="False" />
         <Keyword name="$SPILLOVER"  value="2,FL5-H,FL5-A,1,0,0,1" />
         <Keyword name="RCVOL"  value="30" />
         <Keyword name="USRCVOL"  value="True" />
         <Keyword name="$TIMESTEP"  value="0.00002" />
         <Keyword name="$P1N"  value="FSC-H" />
         <Keyword name="$P1S"  value="FSC-H" />
         <Keyword name="$P1R"  value="16777216" />
         <Keyword name="$P1B"  value="32" />
         <Keyword name="$P1E"  value="0,0" />
         <Keyword name="$P1G"  value="1.0" />
         <Keyword name="P1DISPLAY"  value="LIN" />
         <Keyword name="$P2N"  value="FSC-A" />
         <Keyword name="$P2S"  value="FSC-A" />
         <Keyword name="$P2R"  value="16777216" />
         <Keyword name="$P2B"  value="32" />
         <Keyword name="$P2E"  value="0,0" />
         <Keyword name="$P2G"  value="1.0" />
         <Keyword name="P2DISPLAY"  value="LIN" />
         <Keyword name="$P3N"  value="SSC-H" />
         <Keyword name="$P3S"  value="SSC-H" />
         <Keyword name="$P3R"  value="16777216" />
         <Keyword name="$P3B"  value="32" />
         <Keyword name="$P3E"  value="0,0" />
         <Keyword name="$P3G"  value="1.0" />
         <Keyword name="P3DISPLAY"  value="LIN" />
         <Keyword name="$P4N"  value="SSC-A" />
         <Keyword name="$P4S"  value="SSC-A" />
         <Keyword name="$P4R"  value="16777216" />
         <Keyword name="$P4B"  value="32" />
         <Keyword name="$P4E"  value="0,0" />
         <Keyword name="$P4G"  value="1.0" />
         <Keyword name="P4DISPLAY"  value="LIN" />
         <Keyword name="$P5N"  value="FL5-H" />
         <Keyword name="$P5S"  value="AF488-H" />
         <Keyword name="$P5R"  value="16777216" />
         <Keyword name="$P5B"  value="32" />
         <Keyword name="$P5E"  value="0,0" />
         <Keyword name="$P5G"  value="1.0" />
         <Keyword name="P5DISPLAY"  value="LOG" />
         <Keyword name="$P6N"  value="FL5-A" />
         <Keyword name="$P6S"  value="AF488-A" />
         <Keyword name="$P6R"  value="16777216" />
         <Keyword name="$P6B"  value="32" />
         <Keyword name="$P6E"  value="0,0" />
         <Keyword name="$P6G"  value="1.0" />
         <Keyword name="P6DISPLAY"  value="LOG" />
         <Keyword name="$P7N"  value="FSC-Width" />
         <Keyword name="$P7S"  value="FSC-Width" />
         <Keyword name="$P7R"  value="10000" />
         <Keyword name="$P7B"  value="32" />
         <Keyword name="$P7E"  value="0,0" />
         <Keyword name="$P7G"  value="1.0" />
         <Keyword name="P7DISPLAY"  value="LIN" />
         <Keyword name="$P8N"  value="Time" />
         <Keyword name="$P8S"  value="Time" />
         <Keyword name="$P8R"  value="900000000" />
         <Keyword name="$P8B"  value="32" />
         <Keyword name="$P8E"  value="0,0" />
         <Keyword name="$P8G"  value="1.0" />
         <Keyword name="P8DISPLAY"  value="LIN" />
         <Keyword name="PLTNO"  value="01" />
         <Keyword name="$SMNO"  value="E6" />
         <Keyword name="$LOST"  value="0" />
         <Keyword name="$ABRT"  value="1170" />
         <Keyword name="IMPTTB"  value="False" />
         <Keyword name="FLLW"  value="True" />
         <Keyword name="RCD"  value="True" />
         <Keyword name="$VOL"  value="9635.479" />
         <Keyword name="$OP"  value="CytoFLEX S" />
         <Keyword name="DURTIM"  value="4.738760" />
         <Keyword name="SMFLWRTHIS"  value="4.73320,122" />
         <Keyword name="USCOMP"  value="False" />
         <Keyword name="AHCOMPSYNC"  value="False" />
         <Keyword name="COMPCHH"  value="AF488" />
         <Keyword name="COMPBGH"  value="0" />
         <Keyword name="COMPAFH"  value="0" />
         <Keyword name="COMPH"  value="1" />
         <Keyword name="COMPGAINH"  value="40" />
         <Keyword name="COMPCHA"  value="AF488" />
         <Keyword name="COMPBGA"  value="0" />
         <Keyword name="COMPAFA"  value="0" />
         <Keyword name="COMPA"  value="1" />
         <Keyword name="COMPGAINA"  value="40" />
         <Keyword name="SN"  value="BB20067" />
         <Keyword name="$CYTSN"  value="BB20067" />
         <Keyword name="FLDSM"  value="10" />
         <Keyword name="CHAR"  value="15" />
         <Keyword name="CH1ID"  value="FSC" />
         <Keyword name="CH1NM"  value="FSC" />
         <Keyword name="CH1AD"  value="14" />
         <Keyword name="CH1DA"  value="22" />
         <Keyword name="CH1TH"  value="10000" />
         <Keyword name="CH1TR"  value="64" />
         <Keyword name="CH1GAIN"  value="75" />
         <Keyword name="CH1USH"  value="True" />
         <Keyword name="CH1DELAY"  value="0" />
         <Keyword name="CH1DELTA"  value="24" />
         <Keyword name="CH1THUS"  value="False" />
         <Keyword name="CH1FL"  value="False" />
         <Keyword name="CH1HS"  value="8" />
         <Keyword name="CH1AS"  value="2" />
         <Keyword name="CH1HATFL"  value="375" />
         <Keyword name="CH1AATFL"  value="30000" />
         <Keyword name="CH1HAVAL"  value="5000000" />
         <Keyword name="CH2ID"  value="SSC" />
         <Keyword name="CH2NM"  value="SSC" />
         <Keyword name="CH2AD"  value="11" />
         <Keyword name="CH2DA"  value="19" />
         <Keyword name="CH2TH"  value="10000" />
         <Keyword name="CH2TR"  value="64" />
         <Keyword name="CH2GAIN"  value="132" />
         <Keyword name="CH2USH"  value="True" />
         <Keyword name="CH2DELAY"  value="0" />
         <Keyword name="CH2DELTA"  value="24" />
         <Keyword name="CH2THUS"  value="False" />
         <Keyword name="CH2FL"  value="False" />
         <Keyword name="CH2HS"  value="8" />
         <Keyword name="CH2AS"  value="2" />
         <Keyword name="CH2FLNMS"  value="SSC" />
         <Keyword name="CH2HATFL"  value="375" />
         <Keyword name="CH2AATFL"  value="30000" />
         <Keyword name="CH2HAVAL"  value="6875000" />
         <Keyword name="CH3ID"  value="FL5" />
         <Keyword name="CH3NM"  value="AF488" />
         <Keyword name="CH3AD"  value="12" />
         <Keyword name="CH3DA"  value="20" />
         <Keyword name="CH3TH"  value="10000" />
         <Keyword name="CH3TR"  value="64" />
         <Keyword name="CH3GAIN"  value="40" />
         <Keyword name="CH3USH"  value="True" />
         <Keyword name="CH3DELAY"  value="0" />
         <Keyword name="CH3DELTA"  value="24" />
         <Keyword name="CH3THUS"  value="False" />
         <Keyword name="CH3FL"  value="True" />
         <Keyword name="CH3HS"  value="8" />
         <Keyword name="CH3AS"  value="2" />
         <Keyword name="CH3FLNMS"  value="FITC,GFP,AF488,CFSE,CytoxGreen" />
         <Keyword name="CH3HATFL"  value="375" />
         <Keyword name="CH3AATFL"  value="30000" />
         <Keyword name="CH3HAVAL"  value="6875000" />
         <Keyword name="CH4ID"  value="FL6" />
         <Keyword name="CH4NM"  value="PerCP" />
         <Keyword name="CH4AD"  value="13" />
         <Keyword name="CH4DA"  value="21" />
         <Keyword name="CH4TH"  value="10000" />
         <Keyword name="CH4TR"  value="64" />
         <Keyword name="CH4GAIN"  value="259" />
         <Keyword name="CH4USH"  value="True" />
         <Keyword name="CH4DELAY"  value="0" />
         <Keyword name="CH4DELTA"  value="24" />
         <Keyword name="CH4THUS"  value="False" />
         <Keyword name="CH4FL"  value="False" />
         <Keyword name="CH4HS"  value="8" />
         <Keyword name="CH4AS"  value="2" />
         <Keyword name="CH4FLNMS"  value="PerCP,PC5,PerCPCy5.5" />
         <Keyword name="CH4HATFL"  value="375" />
         <Keyword name="CH4AATFL"  value="30000" />
         <Keyword name="CH4HAVAL"  value="6875000" />
         <Keyword name="CH5ID"  value="FL11" />
         <Keyword name="CH5NM"  value="APC" />
         <Keyword name="CH5AD"  value="8" />
         <Keyword name="CH5DA"  value="16" />
         <Keyword name="CH5TH"  value="10000" />
         <Keyword name="CH5TR"  value="64" />
         <Keyword name="CH5GAIN"  value="150" />
         <Keyword name="CH5USH"  value="True" />
         <Keyword name="CH5DELAY"  value="-37.6" />
         <Keyword name="CH5DELTA"  value="24" />
         <Keyword name="CH5THUS"  value="False" />
         <Keyword name="CH5FL"  value="False" />
         <Keyword name="CH5HS"  value="8" />
         <Keyword name="CH5AS"  value="2" />
         <Keyword name="CH5FLNMS"  value="APC,AF647,CrellTraceFarRed,SytoxRed" />
         <Keyword name="CH5HATFL"  value="375" />
         <Keyword name="CH5AATFL"  value="30000" />
         <Keyword name="CH5HAVAL"  value="6875000" />
         <Keyword name="CH6ID"  value="FL12" />
         <Keyword name="CH6NM"  value="APC-A700" />
         <Keyword name="CH6AD"  value="9" />
         <Keyword name="CH6DA"  value="17" />
         <Keyword name="CH6TH"  value="10000" />
         <Keyword name="CH6TR"  value="64" />
         <Keyword name="CH6GAIN"  value="221" />
         <Keyword name="CH6USH"  value="True" />
         <Keyword name="CH6DELAY"  value="-37.6" />
         <Keyword name="CH6DELTA"  value="24" />
         <Keyword name="CH6THUS"  value="False" />
         <Keyword name="CH6FL"  value="False" />
         <Keyword name="CH6HS"  value="8" />
         <Keyword name="CH6AS"  value="2" />
         <Keyword name="CH6FLNMS"  value="APC-A700" />
         <Keyword name="CH6HATFL"  value="375" />
         <Keyword name="CH6AATFL"  value="30000" />
         <Keyword name="CH6HAVAL"  value="6875000" />
         <Keyword name="CH7ID"  value="FL13" />
         <Keyword name="CH7NM"  value="APC-A750" />
         <Keyword name="CH7AD"  value="10" />
         <Keyword name="CH7DA"  value="18" />
         <Keyword name="CH7TH"  value="10000" />
         <Keyword name="CH7TR"  value="64" />
         <Keyword name="CH7GAIN"  value="209" />
         <Keyword name="CH7USH"  value="True" />
         <Keyword name="CH7DELAY"  value="-37.6" />
         <Keyword name="CH7DELTA"  value="24" />
         <Keyword name="CH7THUS"  value="False" />
         <Keyword name="CH7FL"  value="False" />
         <Keyword name="CH7HS"  value="8" />
         <Keyword name="CH7AS"  value="2" />
         <Keyword name="CH7FLNMS"  value="APC-A750" />
         <Keyword name="CH7HATFL"  value="375" />
         <Keyword name="CH7AATFL"  value="30000" />
         <Keyword name="CH7HAVAL"  value="6875000" />
         <Keyword name="CH8ID"  value="FL1" />
         <Keyword name="CH8NM"  value="BV421" />
         <Keyword name="CH8AD"  value="0" />
         <Keyword name="CH8DA"  value="0" />
         <Keyword name="CH8TH"  value="10000" />
         <Keyword name="CH8TR"  value="64" />
         <Keyword name="CH8GAIN"  value="30" />
         <Keyword name="CH8USH"  value="True" />
         <Keyword name="CH8DELAY"  value="37.76" />
         <Keyword name="CH8DELTA"  value="24" />
         <Keyword name="CH8THUS"  value="False" />
         <Keyword name="CH8FL"  value="False" />
         <Keyword name="CH8HS"  value="8" />
         <Keyword name="CH8AS"  value="2" />
         <Keyword name="CH8FLNMS"  value="BV421,SytoxBlue" />
         <Keyword name="CH8HATFL"  value="375" />
         <Keyword name="CH8AATFL"  value="30000" />
         <Keyword name="CH8HAVAL"  value="6875000" />
         <Keyword name="CH9ID"  value="FL2" />
         <Keyword name="CH9NM"  value="KO525" />
         <Keyword name="CH9AD"  value="1" />
         <Keyword name="CH9DA"  value="1" />
         <Keyword name="CH9TH"  value="10000" />
         <Keyword name="CH9TR"  value="64" />
         <Keyword name="CH9GAIN"  value="38" />
         <Keyword name="CH9USH"  value="True" />
         <Keyword name="CH9DELAY"  value="37.76" />
         <Keyword name="CH9DELTA"  value="24" />
         <Keyword name="CH9THUS"  value="False" />
         <Keyword name="CH9FL"  value="False" />
         <Keyword name="CH9HS"  value="8" />
         <Keyword name="CH9AS"  value="2" />
         <Keyword name="CH9FLNMS"  value="KO525" />
         <Keyword name="CH9HATFL"  value="375" />
         <Keyword name="CH9AATFL"  value="30000" />
         <Keyword name="CH9HAVAL"  value="6875000" />
         <Keyword name="CH10ID"  value="FL3" />
         <Keyword name="CH10NM"  value="Violet610" />
         <Keyword name="CH10AD"  value="2" />
         <Keyword name="CH10DA"  value="2" />
         <Keyword name="CH10TH"  value="10000" />
         <Keyword name="CH10TR"  value="64" />
         <Keyword name="CH10GAIN"  value="211" />
         <Keyword name="CH10USH"  value="True" />
         <Keyword name="CH10DELAY"  value="37.76" />
         <Keyword name="CH10DELTA"  value="24" />
         <Keyword name="CH10THUS"  value="False" />
         <Keyword name="CH10FL"  value="False" />
         <Keyword name="CH10HS"  value="8" />
         <Keyword name="CH10AS"  value="2" />
         <Keyword name="CH10FLNMS"  value="Violet610" />
         <Keyword name="CH10HATFL"  value="375" />
         <Keyword name="CH10AATFL"  value="30000" />
         <Keyword name="CH10HAVAL"  value="6875000" />
         <Keyword name="CH11ID"  value="FL4" />
         <Keyword name="CH11NM"  value="BV785" />
         <Keyword name="CH11AD"  value="3" />
         <Keyword name="CH11DA"  value="3" />
         <Keyword name="CH11TH"  value="10000" />
         <Keyword name="CH11TR"  value="64" />
         <Keyword name="CH11GAIN"  value="138" />
         <Keyword name="CH11USH"  value="True" />
         <Keyword name="CH11DELAY"  value="37.76" />
         <Keyword name="CH11DELTA"  value="24" />
         <Keyword name="CH11THUS"  value="False" />
         <Keyword name="CH11FL"  value="False" />
         <Keyword name="CH11HS"  value="8" />
         <Keyword name="CH11AS"  value="2" />
         <Keyword name="CH11FLNMS"  value="BV785" />
         <Keyword name="CH11HATFL"  value="375" />
         <Keyword name="CH11AATFL"  value="30000" />
         <Keyword name="CH11HAVAL"  value="6875000" />
         <Keyword name="CH12ID"  value="FL7" />
         <Keyword name="CH12NM"  value="PE" />
         <Keyword name="CH12AD"  value="5" />
         <Keyword name="CH12DA"  value="5" />
         <Keyword name="CH12TH"  value="10000" />
         <Keyword name="CH12TR"  value="64" />
         <Keyword name="CH12GAIN"  value="270" />
         <Keyword name="CH12USH"  value="True" />
         <Keyword name="CH12DELAY"  value="-76.96" />
         <Keyword name="CH12DELTA"  value="24" />
         <Keyword name="CH12THUS"  value="False" />
         <Keyword name="CH12FL"  value="False" />
         <Keyword name="CH12HS"  value="8" />
         <Keyword name="CH12AS"  value="2" />
         <Keyword name="CH12FLNMS"  value="PE,SytoxOrange,Celltraceyellow" />
         <Keyword name="CH12HATFL"  value="375" />
         <Keyword name="CH12AATFL"  value="30000" />
         <Keyword name="CH12HAVAL"  value="6875000" />
         <Keyword name="CH13ID"  value="FL8" />
         <Keyword name="CH13NM"  value="PB450" />
         <Keyword name="CH13AD"  value="4" />
         <Keyword name="CH13DA"  value="4" />
         <Keyword name="CH13TH"  value="10000" />
         <Keyword name="CH13TR"  value="64" />
         <Keyword name="CH13GAIN"  value="150" />
         <Keyword name="CH13USH"  value="True" />
         <Keyword name="CH13DELAY"  value="-76.96" />
         <Keyword name="CH13DELTA"  value="24" />
         <Keyword name="CH13THUS"  value="False" />
         <Keyword name="CH13FL"  value="False" />
         <Keyword name="CH13HS"  value="8" />
         <Keyword name="CH13AS"  value="2" />
         <Keyword name="CH13FLNMS"  value="PB450,mCherry,AF594" />
         <Keyword name="CH13HATFL"  value="375" />
         <Keyword name="CH13AATFL"  value="30000" />
         <Keyword name="CH13HAVAL"  value="6875000" />
         <Keyword name="CH14ID"  value="FL9" />
         <Keyword name="CH14NM"  value="PC5.5" />
         <Keyword name="CH14AD"  value="6" />
         <Keyword name="CH14DA"  value="6" />
         <Keyword name="CH14TH"  value="10000" />
         <Keyword name="CH14TR"  value="64" />
         <Keyword name="CH14GAIN"  value="349" />
         <Keyword name="CH14USH"  value="True" />
         <Keyword name="CH14DELAY"  value="-76.96" />
         <Keyword name="CH14DELTA"  value="24" />
         <Keyword name="CH14THUS"  value="False" />
         <Keyword name="CH14FL"  value="False" />
         <Keyword name="CH14HS"  value="8" />
         <Keyword name="CH14AS"  value="2" />
         <Keyword name="CH14FLNMS"  value="PC5.5" />
         <Keyword name="CH14HATFL"  value="375" />
         <Keyword name="CH14AATFL"  value="30000" />
         <Keyword name="CH14HAVAL"  value="6875000" />
         <Keyword name="CH15ID"  value="FL10" />
         <Keyword name="CH15NM"  value="PC7" />
         <Keyword name="CH15AD"  value="7" />
         <Keyword name="CH15DA"  value="7" />
         <Keyword name="CH15TH"  value="10000" />
         <Keyword name="CH15TR"  value="64" />
         <Keyword name="CH15GAIN"  value="541" />
         <Keyword name="CH15USH"  value="True" />
         <Keyword name="CH15DELAY"  value="-76.96" />
         <Keyword name="CH15DELTA"  value="24" />
         <Keyword name="CH15THUS"  value="False" />
         <Keyword name="CH15FL"  value="False" />
         <Keyword name="CH15HS"  value="8" />
         <Keyword name="CH15AS"  value="2" />
         <Keyword name="CH15FLNMS"  value="PC7" />
         <Keyword name="CH15HATFL"  value="375" />
         <Keyword name="CH15AATFL"  value="30000" />
         <Keyword name="CH15HAVAL"  value="6875000" />
         <Keyword name="PCHID"  value="FSC" />
         <Keyword name="PCHTP"  value="AutoThreshold" />
         <Keyword name="TRLGC"  value="None" />
         <Keyword name="WCH"  value="FSC" />
         <Keyword name="DGAIN"  value="1" />
         <Keyword name="SWVER"  value="CytExpert 2.5.0.77" />
       </Keywords>
       <SampleNode name="01-Well-E6.fcs"  annotation=""  owningGroup=""  expanded="1"  sortPriority="10"  count="15000"  sampleID="30" >
         <Graph smoothing="0"  backColor="#ffffff"  foreColor="#000000"  type="Pseudocolor"  fast="1" >
           <Axis dimension="x"  name="FSC-H"  label=""  auto="auto" />
           <Axis dimension="y"  name="SSC-H"  label=""  auto="auto" />
           <GraphSettings level="5%"  smoothingHighResolution="1"  contourHighResolution="1"  histogramSmoothingCount="0"  graphResolution="256"  showOutliers="0"  drawLargeDots="0"  dotsToDraw="8000"  tint="le.chartfill.tinted.40"  lineWeight="le.lineweight.normal"  lineStyle="le.linestyle.solid" />
           <GraphEnvironment showGrid="0"  showAxes="tnlTNL"  showGates="1"  showFreqOnPlots="1"  showGateNameOnPlots="1"  showMedians="0"  showUncomped="0"  addEventParam="0"  lastYAxisName="" >
             <TextTraits font="SansSerif"  size="11"  name="Labels"  style="plain"  color="#000000"  background="#00ffffff"  just="left" />
             <TextTraits font="SansSerif"  size="11"  name="LayoutGates"  style="plain"  color="#000000"  background="#00ffffff"  just="left" />
             <TextTraits font="SansSerif"  size="9"  name="Numbers"  style="plain"  color="#000000"  background="#00ffffff"  just="left" />
             <TextTraits font="SansSerif"  size="9"  name="Legend"  style="plain"  color="#000000"  background="#00ffffff"  just="left" />
             <WindowPosition x="0"  y="0"  width="0"  height="0"  displayed="0"  panelState="" />
           </GraphEnvironment>
         </Graph>
         <Subpopulations>
           <Population name="cells"  annotation=""  owningGroup="All Samples"  expanded="1"  sortPriority="10"  count="9369" >
             <Graph smoothing="0"  backColor="#ffffff"  foreColor="#000000"  heatMapStatParameter="FL5-H"  type="Pseudocolor"  fast="1" >
               <Axis dimension="x"  name="FSC-A"  label=""  auto="auto" />
               <Axis dimension="y"  name="SSC-A"  label=""  auto="auto" />
               <GraphSettings level="5%"  smoothingHighResolution="1"  contourHighResolution="1"  histogramSmoothingCount="0"  graphResolution="256"  showOutliers="0"  drawLargeDots="0"  dotsToDraw="8000"  tint="le.chartfill.tinted.40"  lineWeight="le.lineweight.normal"  lineStyle="le.linestyle.solid" />
               <GraphEnvironment showGrid="0"  showAxes="tnlTNL"  showGates="1"  showFreqOnPlots="1"  showGateNameOnPlots="1"  showMedians="0"  showUncomped="0"  addEventParam="0"  lastYAxisName="" >
                 <TextTraits font="SansSerif"  size="11"  name="Labels"  style="plain"  color="#000000"  background="#00ffffff"  just="left" />
                 <TextTraits font="SansSerif"  size="11"  name="LayoutGates"  style="plain"  color="#000000"  background="#00ffffff"  just="left" />
                 <TextTraits font="SansSerif"  size="9"  name="Numbers"  style="plain"  color="#000000"  background="#00ffffff"  just="left" />
                 <TextTraits font="SansSerif"  size="9"  name="Legend"  style="plain"  color="#000000"  background="#00ffffff"  just="left" />
                 <WindowPosition x="620"  y="20"  width="390"  height="582"  displayed="1"  panelState="---" />
               </GraphEnvironment>
             </Graph>
             <Gate gating:id="ID1173082745" >
               <gating:PolygonGate eventsInside="1"  annoOffsetX="42"  annoOffsetY="-19"  tint="#000000"  isTinted="0"  lineWeight="Normal"  userDefined="1"  quadId="-1"  gateResolution="256" >
                 <gating:dimension>
                   <data-type:fcs-dimension data-type:name="FSC-A" />
                 </gating:dimension>
                 <gating:dimension>
                   <data-type:fcs-dimension data-type:name="SSC-A" />
                 </gating:dimension>
                 <gating:vertex>
                   <gating:coordinate data-type:value="2162614.511690101" />
                   <gating:coordinate data-type:value="655209.1110176032" />
                 </gating:vertex>
                 <gating:vertex>
                   <gating:coordinate data-type:value="1819760.9915441095" />
                   <gating:coordinate data-type:value="1825225.3806918946" />
                 </gating:vertex>
                 <gating:vertex>
                   <gating:coordinate data-type:value="1872507.6869511849" />
                   <gating:coordinate data-type:value="2714437.745644356" />
                 </gating:vertex>
                 <gating:vertex>
                   <gating:coordinate data-type:value="2531841.3795396304" />
                   <gating:coordinate data-type:value="4305659.872401392" />
                 </gating:vertex>
                 <gating:vertex>
                   <gating:coordinate data-type:value="3797762.069309446" />
                   <gating:coordinate data-type:value="5569277.443649627" />
                 </gating:vertex>
                 <gating:vertex>
                   <gating:coordinate data-type:value="5327416.236114639" />
                   <gating:coordinate data-type:value="4446061.824762307" />
                 </gating:vertex>
                 <gating:vertex>
                   <gating:coordinate data-type:value="5485656.322335866" />
                   <gating:coordinate data-type:value="2246431.2377746394" />
                 </gating:vertex>
                 <gating:vertex>
                   <gating:coordinate data-type:value="4694455.891229732" />
                   <gating:coordinate data-type:value="982813.6665264048" />
                 </gating:vertex>
                 <gating:vertex>
                   <gating:coordinate data-type:value="2769201.5088714706" />
                   <gating:coordinate data-type:value="280803.9047218299" />
                 </gating:vertex>
                 <gating:vertex>
                   <gating:coordinate data-type:value="2426347.988725479" />
                   <gating:coordinate data-type:value="280803.9047218299" />
                 </gating:vertex>
               </gating:PolygonGate>
             </Gate>
             <Subpopulations>
               <Population name="Single Cells"  annotation=""  owningGroup="All Samples"  expanded="1"  sortPriority="10"  count="8771" >
                 <Graph smoothing="13"  backColor="#ffffff"  foreColor="#000000"  heatMapStatParameter="FL5-H"  type="Histogram"  fast="1" >
                   <Axis dimension="x"  name="FL5-A"  label=""  auto="auto" />
                   <Axis dimension="y"  name=""  label=""  auto="auto" />
                   <GraphSettings level="5%"  smoothingHighResolution="1"  contourHighResolution="1"  histogramSmoothingCount="0"  graphResolution="256"  showOutliers="0"  drawLargeDots="0"  dotsToDraw="8000"  tint="le.chartfill.tinted.40"  lineWeight="le.lineweight.normal"  lineStyle="le.linestyle.solid" />
                   <GraphEnvironment showGrid="0"  showAxes="tnlTNL"  showGates="1"  showFreqOnPlots="1"  showGateNameOnPlots="1"  showMedians="0"  showUncomped="0"  addEventParam="0"  lastYAxisName="" >
                     <TextTraits font="SansSerif"  size="11"  name="Labels"  style="plain"  color="#000000"  background="#00ffffff"  just="left" />
                     <TextTraits font="SansSerif"  size="11"  name="LayoutGates"  style="plain"  color="#000000"  background="#00ffffff"  just="left" />
                     <TextTraits font="SansSerif"  size="9"  name="Numbers"  style="plain"  color="#000000"  background="#00ffffff"  just="left" />
                     <TextTraits font="SansSerif"  size="9"  name="Legend"  style="plain"  color="#000000"  background="#00ffffff"  just="left" />
                     <WindowPosition x="620"  y="20"  width="390"  height="582"  displayed="1"  panelState="---" />
                   </GraphEnvironment>
                 </Graph>
                 <Gate gating:id="ID472001984"  gating:parent_id="ID1173082745" >
                   <gating:PolygonGate eventsInside="1"  annoOffsetX="-40"  annoOffsetY="-38"  tint="#000000"  isTinted="0"  lineWeight="Normal"  userDefined="1"  quadId="-1"  gateResolution="256" >
                     <gating:dimension>
                       <data-type:fcs-dimension data-type:name="FSC-A" />
                     </gating:dimension>
                     <gating:dimension>
                       <data-type:fcs-dimension data-type:name="FSC-H" />
                     </gating:dimension>
                     <gating:vertex>
                       <gating:coordinate data-type:value="5802136.494778319" />
                       <gating:coordinate data-type:value="2415518.5185185187" />
                     </gating:vertex>
                     <gating:vertex>
                       <gating:coordinate data-type:value="3296668.4629422273" />
                       <gating:coordinate data-type:value="1417268.5185185187" />
                     </gating:vertex>
                     <gating:vertex>
                       <gating:coordinate data-type:value="1951627.7300617986" />
                       <gating:coordinate data-type:value="924305.5555555555" />
                     </gating:vertex>
                     <gating:vertex>
                       <gating:coordinate data-type:value="1107680.6035485885" />
                       <gating:coordinate data-type:value="640851.8518518518" />
                     </gating:vertex>
                     <gating:vertex>
                       <gating:coordinate data-type:value="342853.5201459916" />
                       <gating:coordinate data-type:value="1257055.5555555555" />
                     </gating:vertex>
                     <gating:vertex>
                       <gating:coordinate data-type:value="1292294.037473353" />
                       <gating:coordinate data-type:value="1971851.8518518517" />
                     </gating:vertex>
                     <gating:vertex>
                       <gating:coordinate data-type:value="2980188.2904997733" />
                       <gating:coordinate data-type:value="2353898.1481481483" />
                     </gating:vertex>
                     <gating:vertex>
                       <gating:coordinate data-type:value="4694455.891229732" />
                       <gating:coordinate data-type:value="2514111.111111111" />
                     </gating:vertex>
                   </gating:PolygonGate>
                 </Gate>
                 <Subpopulations>
                   <Statistic name="Median"  annotation=""  owningGroup="All Samples"  expanded="1"  sortPriority="5"  id="FL5-A"  ancestor=""  correlate=""  value="12393.409179688" />
                 </Subpopulations>
               </Population>
             </Subpopulations>
           </Population>
         </Subpopulations>
       </SampleNode>
     </Sample>
     <Sample>
       <DataSet uri="file:/W:/70-Science/07-Projects/M005%20huVP1/04-Raw%20data/FACS/Jemima/221223%20EXP22000508%20MoA%20AntiBKV%20and%20VP1%20Ib1/Exp_20221223_1/01-Well-B4.fcs"  sampleID="10" />
       <Transformations>
         <transforms:linear transforms:minRange="0"  transforms:maxRange="2662000"  gain="1" >
           <data-type:parameter data-type:name="FSC-H" />
         </transforms:linear>
         <transforms:linear transforms:minRange="0"  transforms:maxRange="6276856.753442001"  gain="1" >
           <data-type:parameter data-type:name="FSC-A" />
         </transforms:linear>
         <transforms:linear transforms:minRange="0"  transforms:maxRange="2000000"  gain="1" >
           <data-type:parameter data-type:name="SSC-H" />
         </transforms:linear>
         <transforms:linear transforms:minRange="0"  transforms:maxRange="10108940.569985878"  gain="1" >
           <data-type:parameter data-type:name="SSC-A" />
         </transforms:linear>
         <transforms:biex transforms:length="256"  transforms:maxRange="16777216"  transforms:neg="0"  transforms:width="-100"  transforms:pos="6.2247198959" >
           <data-type:parameter data-type:name="FL5-H" />
         </transforms:biex>
         <transforms:log transforms:offset="316.2277660168"  transforms:decades="3.7247198959" >
           <data-type:parameter data-type:name="FL5-A" />
         </transforms:log>
         <transforms:linear transforms:minRange="0"  transforms:maxRange="2000000"  gain="1" >
           <data-type:parameter data-type:name="FSC-Width" />
         </transforms:linear>
         <transforms:linear transforms:minRange="0"  transforms:maxRange="4"  gain="0.0000184517" >
           <data-type:parameter data-type:name="Time" />
         </transforms:linear>
       </Transformations>
       <Keywords>
         <Keyword name="FJ_FCS_VERSION"  value="3" />
         <Keyword name="$BEGINSTEXT"  value="0" />
         <Keyword name="$ENDSTEXT"  value="0" />
         <Keyword name="$BEGINDATA"  value="0000000000006272" />
         <Keyword name="$ENDDATA"  value="0000000000486271" />
         <Keyword name="$BEGINANALYSIS"  value="0" />
         <Keyword name="$ENDANALYSIS"  value="0" />
         <Keyword name="$TOT"  value="0000000000015000" />
         <Keyword name="FILVER"  value="1" />
         <Keyword name="$FIL"  value="01-Well-B4.fcs" />
         <Keyword name="$SYS"  value="Microsoft Windows NT 6.2.9200.0" />
         <Keyword name="$MODE"  value="L" />
         <Keyword name="$BYTEORD"  value="1,2,3,4" />
         <Keyword name="$DATATYPE"  value="F" />
         <Keyword name="$NEXTDATA"  value="0" />
         <Keyword name="CYTEXPERTFIL"  value="True" />
         <Keyword name="TBID"  value="1110b0b9-59e8-4c99-a6e6-e8c994f19194" />
         <Keyword name="TBNM"  value="01-Well-B4" />
         <Keyword name="$PAR"  value="8" />
         <Keyword name="$BTIM"  value="11:10:25" />
         <Keyword name="$ETIM"  value="11:10:29" />
         <Keyword name="$DATE"  value="23-Dec-2022" />
         <Keyword name="$CYT"  value="CytoFLEX S" />
         <Keyword name="RCTOT"  value="15000" />
         <Keyword name="USRCTOT"  value="True" />
         <Keyword name="CGNM"  value="All Events " />
         <Keyword name="RCTIM"  value="600" />
         <Keyword name="USRCTIM"  value="False" />
         <Keyword name="$SPILLOVER"  value="2,FL5-H,FL5-A,1,0,0,1" />
         <Keyword name="RCVOL"  value="30" />
         <Keyword name="USRCVOL"  value="True" />
         <Keyword name="$TIMESTEP"  value="0.00002" />
         <Keyword name="$P1N"  value="FSC-H" />
         <Keyword name="$P1S"  value="FSC-H" />
         <Keyword name="$P1R"  value="16777216" />
         <Keyword name="$P1B"  value="32" />
         <Keyword name="$P1E"  value="0,0" />
         <Keyword name="$P1G"  value="1.0" />
         <Keyword name="P1DISPLAY"  value="LIN" />
         <Keyword name="$P2N"  value="FSC-A" />
         <Keyword name="$P2S"  value="FSC-A" />
         <Keyword name="$P2R"  value="16777216" />
         <Keyword name="$P2B"  value="32" />
         <Keyword name="$P2E"  value="0,0" />
         <Keyword name="$P2G"  value="1.0" />
         <Keyword name="P2DISPLAY"  value="LIN" />
         <Keyword name="$P3N"  value="SSC-H" />
         <Keyword name="$P3S"  value="SSC-H" />
         <Keyword name="$P3R"  value="16777216" />
         <Keyword name="$P3B"  value="32" />
         <Keyword name="$P3E"  value="0,0" />
         <Keyword name="$P3G"  value="1.0" />
         <Keyword name="P3DISPLAY"  value="LIN" />
         <Keyword name="$P4N"  value="SSC-A" />
         <Keyword name="$P4S"  value="SSC-A" />
         <Keyword name="$P4R"  value="16777216" />
         <Keyword name="$P4B"  value="32" />
         <Keyword name="$P4E"  value="0,0" />
         <Keyword name="$P4G"  value="1.0" />
         <Keyword name="P4DISPLAY"  value="LIN" />
         <Keyword name="$P5N"  value="FL5-H" />
         <Keyword name="$P5S"  value="AF488-H" />
         <Keyword name="$P5R"  value="16777216" />
         <Keyword name="$P5B"  value="32" />
         <Keyword name="$P5E"  value="0,0" />
         <Keyword name="$P5G"  value="1.0" />
         <Keyword name="P5DISPLAY"  value="LOG" />
         <Keyword name="$P6N"  value="FL5-A" />
         <Keyword name="$P6S"  value="AF488-A" />
         <Keyword name="$P6R"  value="16777216" />
         <Keyword name="$P6B"  value="32" />
         <Keyword name="$P6E"  value="0,0" />
         <Keyword name="$P6G"  value="1.0" />
         <Keyword name="P6DISPLAY"  value="LOG" />
         <Keyword name="$P7N"  value="FSC-Width" />
         <Keyword name="$P7S"  value="FSC-Width" />
         <Keyword name="$P7R"  value="10000" />
         <Keyword name="$P7B"  value="32" />
         <Keyword name="$P7E"  value="0,0" />
         <Keyword name="$P7G"  value="1.0" />
         <Keyword name="P7DISPLAY"  value="LIN" />
         <Keyword name="$P8N"  value="Time" />
         <Keyword name="$P8S"  value="Time" />
         <Keyword name="$P8R"  value="900000000" />
         <Keyword name="$P8B"  value="32" />
         <Keyword name="$P8E"  value="0,0" />
         <Keyword name="$P8G"  value="1.0" />
         <Keyword name="P8DISPLAY"  value="LIN" />
         <Keyword name="PLTNO"  value="01" />
         <Keyword name="$SMNO"  value="B4" />
         <Keyword name="$LOST"  value="0" />
         <Keyword name="$ABRT"  value="1102" />
         <Keyword name="IMPTTB"  value="False" />
         <Keyword name="FLLW"  value="True" />
         <Keyword name="RCD"  value="True" />
         <Keyword name="$VOL"  value="8815.803" />
         <Keyword name="$OP"  value="CytoFLEX S" />
         <Keyword name="DURTIM"  value="4.335640" />
         <Keyword name="SMFLWRTHIS"  value="4.34261,122" />
         <Keyword name="USCOMP"  value="False" />
         <Keyword name="AHCOMPSYNC"  value="False" />
         <Keyword name="COMPCHH"  value="AF488" />
         <Keyword name="COMPBGH"  value="0" />
         <Keyword name="COMPAFH"  value="0" />
         <Keyword name="COMPH"  value="1" />
         <Keyword name="COMPGAINH"  value="40" />
         <Keyword name="COMPCHA"  value="AF488" />
         <Keyword name="COMPBGA"  value="0" />
         <Keyword name="COMPAFA"  value="0" />
         <Keyword name="COMPA"  value="1" />
         <Keyword name="COMPGAINA"  value="40" />
         <Keyword name="SN"  value="BB20067" />
         <Keyword name="$CYTSN"  value="BB20067" />
         <Keyword name="FLDSM"  value="10" />
         <Keyword name="CHAR"  value="15" />
         <Keyword name="CH1ID"  value="FSC" />
         <Keyword name="CH1NM"  value="FSC" />
         <Keyword name="CH1AD"  value="14" />
         <Keyword name="CH1DA"  value="22" />
         <Keyword name="CH1TH"  value="10000" />
         <Keyword name="CH1TR"  value="64" />
         <Keyword name="CH1GAIN"  value="75" />
         <Keyword name="CH1USH"  value="True" />
         <Keyword name="CH1DELAY"  value="0" />
         <Keyword name="CH1DELTA"  value="24" />
         <Keyword name="CH1THUS"  value="False" />
         <Keyword name="CH1FL"  value="False" />
         <Keyword name="CH1HS"  value="8" />
         <Keyword name="CH1AS"  value="2" />
         <Keyword name="CH1HATFL"  value="375" />
         <Keyword name="CH1AATFL"  value="30000" />
         <Keyword name="CH1HAVAL"  value="5000000" />
         <Keyword name="CH2ID"  value="SSC" />
         <Keyword name="CH2NM"  value="SSC" />
         <Keyword name="CH2AD"  value="11" />
         <Keyword name="CH2DA"  value="19" />
         <Keyword name="CH2TH"  value="10000" />
         <Keyword name="CH2TR"  value="64" />
         <Keyword name="CH2GAIN"  value="132" />
         <Keyword name="CH2USH"  value="True" />
         <Keyword name="CH2DELAY"  value="0" />
         <Keyword name="CH2DELTA"  value="24" />
         <Keyword name="CH2THUS"  value="False" />
         <Keyword name="CH2FL"  value="False" />
         <Keyword name="CH2HS"  value="8" />
         <Keyword name="CH2AS"  value="2" />
         <Keyword name="CH2FLNMS"  value="SSC" />
         <Keyword name="CH2HATFL"  value="375" />
         <Keyword name="CH2AATFL"  value="30000" />
         <Keyword name="CH2HAVAL"  value="6875000" />
         <Keyword name="CH3ID"  value="FL5" />
         <Keyword name="CH3NM"  value="AF488" />
         <Keyword name="CH3AD"  value="12" />
         <Keyword name="CH3DA"  value="20" />
         <Keyword name="CH3TH"  value="10000" />
         <Keyword name="CH3TR"  value="64" />
         <Keyword name="CH3GAIN"  value="40" />
         <Keyword name="CH3USH"  value="True" />
         <Keyword name="CH3DELAY"  value="0" />
         <Keyword name="CH3DELTA"  value="24" />
         <Keyword name="CH3THUS"  value="False" />
         <Keyword name="CH3FL"  value="True" />
         <Keyword name="CH3HS"  value="8" />
         <Keyword name="CH3AS"  value="2" />
         <Keyword name="CH3FLNMS"  value="FITC,GFP,AF488,CFSE,CytoxGreen" />
         <Keyword name="CH3HATFL"  value="375" />
         <Keyword name="CH3AATFL"  value="30000" />
         <Keyword name="CH3HAVAL"  value="6875000" />
         <Keyword name="CH4ID"  value="FL6" />
         <Keyword name="CH4NM"  value="PerCP" />
         <Keyword name="CH4AD"  value="13" />
         <Keyword name="CH4DA"  value="21" />
         <Keyword name="CH4TH"  value="10000" />
         <Keyword name="CH4TR"  value="64" />
         <Keyword name="CH4GAIN"  value="259" />
         <Keyword name="CH4USH"  value="True" />
         <Keyword name="CH4DELAY"  value="0" />
         <Keyword name="CH4DELTA"  value="24" />
         <Keyword name="CH4THUS"  value="False" />
         <Keyword name="CH4FL"  value="False" />
         <Keyword name="CH4HS"  value="8" />
         <Keyword name="CH4AS"  value="2" />
         <Keyword name="CH4FLNMS"  value="PerCP,PC5,PerCPCy5.5" />
         <Keyword name="CH4HATFL"  value="375" />
         <Keyword name="CH4AATFL"  value="30000" />
         <Keyword name="CH4HAVAL"  value="6875000" />
         <Keyword name="CH5ID"  value="FL11" />
         <Keyword name="CH5NM"  value="APC" />
         <Keyword name="CH5AD"  value="8" />
         <Keyword name="CH5DA"  value="16" />
         <Keyword name="CH5TH"  value="10000" />
         <Keyword name="CH5TR"  value="64" />
         <Keyword name="CH5GAIN"  value="150" />
         <Keyword name="CH5USH"  value="True" />
         <Keyword name="CH5DELAY"  value="-37.6" />
         <Keyword name="CH5DELTA"  value="24" />
         <Keyword name="CH5THUS"  value="False" />
         <Keyword name="CH5FL"  value="False" />
         <Keyword name="CH5HS"  value="8" />
         <Keyword name="CH5AS"  value="2" />
         <Keyword name="CH5FLNMS"  value="APC,AF647,CrellTraceFarRed,SytoxRed" />
         <Keyword name="CH5HATFL"  value="375" />
         <Keyword name="CH5AATFL"  value="30000" />
         <Keyword name="CH5HAVAL"  value="6875000" />
         <Keyword name="CH6ID"  value="FL12" />
         <Keyword name="CH6NM"  value="APC-A700" />
         <Keyword name="CH6AD"  value="9" />
         <Keyword name="CH6DA"  value="17" />
         <Keyword name="CH6TH"  value="10000" />
         <Keyword name="CH6TR"  value="64" />
         <Keyword name="CH6GAIN"  value="221" />
         <Keyword name="CH6USH"  value="True" />
         <Keyword name="CH6DELAY"  value="-37.6" />
         <Keyword name="CH6DELTA"  value="24" />
         <Keyword name="CH6THUS"  value="False" />
         <Keyword name="CH6FL"  value="False" />
         <Keyword name="CH6HS"  value="8" />
         <Keyword name="CH6AS"  value="2" />
         <Keyword name="CH6FLNMS"  value="APC-A700" />
         <Keyword name="CH6HATFL"  value="375" />
         <Keyword name="CH6AATFL"  value="30000" />
         <Keyword name="CH6HAVAL"  value="6875000" />
         <Keyword name="CH7ID"  value="FL13" />
         <Keyword name="CH7NM"  value="APC-A750" />
         <Keyword name="CH7AD"  value="10" />
         <Keyword name="CH7DA"  value="18" />
         <Keyword name="CH7TH"  value="10000" />
         <Keyword name="CH7TR"  value="64" />
         <Keyword name="CH7GAIN"  value="209" />
         <Keyword name="CH7USH"  value="True" />
         <Keyword name="CH7DELAY"  value="-37.6" />
         <Keyword name="CH7DELTA"  value="24" />
         <Keyword name="CH7THUS"  value="False" />
         <Keyword name="CH7FL"  value="False" />
         <Keyword name="CH7HS"  value="8" />
         <Keyword name="CH7AS"  value="2" />
         <Keyword name="CH7FLNMS"  value="APC-A750" />
         <Keyword name="CH7HATFL"  value="375" />
         <Keyword name="CH7AATFL"  value="30000" />
         <Keyword name="CH7HAVAL"  value="6875000" />
         <Keyword name="CH8ID"  value="FL1" />
         <Keyword name="CH8NM"  value="BV421" />
         <Keyword name="CH8AD"  value="0" />
         <Keyword name="CH8DA"  value="0" />
         <Keyword name="CH8TH"  value="10000" />
         <Keyword name="CH8TR"  value="64" />
         <Keyword name="CH8GAIN"  value="30" />
         <Keyword name="CH8USH"  value="True" />
         <Keyword name="CH8DELAY"  value="37.76" />
         <Keyword name="CH8DELTA"  value="24" />
         <Keyword name="CH8THUS"  value="False" />
         <Keyword name="CH8FL"  value="False" />
         <Keyword name="CH8HS"  value="8" />
         <Keyword name="CH8AS"  value="2" />
         <Keyword name="CH8FLNMS"  value="BV421,SytoxBlue" />
         <Keyword name="CH8HATFL"  value="375" />
         <Keyword name="CH8AATFL"  value="30000" />
         <Keyword name="CH8HAVAL"  value="6875000" />
         <Keyword name="CH9ID"  value="FL2" />
         <Keyword name="CH9NM"  value="KO525" />
         <Keyword name="CH9AD"  value="1" />
         <Keyword name="CH9DA"  value="1" />
         <Keyword name="CH9TH"  value="10000" />
         <Keyword name="CH9TR"  value="64" />
         <Keyword name="CH9GAIN"  value="38" />
         <Keyword name="CH9USH"  value="True" />
         <Keyword name="CH9DELAY"  value="37.76" />
         <Keyword name="CH9DELTA"  value="24" />
         <Keyword name="CH9THUS"  value="False" />
         <Keyword name="CH9FL"  value="False" />
         <Keyword name="CH9HS"  value="8" />
         <Keyword name="CH9AS"  value="2" />
         <Keyword name="CH9FLNMS"  value="KO525" />
         <Keyword name="CH9HATFL"  value="375" />
         <Keyword name="CH9AATFL"  value="30000" />
         <Keyword name="CH9HAVAL"  value="6875000" />
         <Keyword name="CH10ID"  value="FL3" />
         <Keyword name="CH10NM"  value="Violet610" />
         <Keyword name="CH10AD"  value="2" />
         <Keyword name="CH10DA"  value="2" />
         <Keyword name="CH10TH"  value="10000" />
         <Keyword name="CH10TR"  value="64" />
         <Keyword name="CH10GAIN"  value="211" />
         <Keyword name="CH10USH"  value="True" />
         <Keyword name="CH10DELAY"  value="37.76" />
         <Keyword name="CH10DELTA"  value="24" />
         <Keyword name="CH10THUS"  value="False" />
         <Keyword name="CH10FL"  value="False" />
         <Keyword name="CH10HS"  value="8" />
         <Keyword name="CH10AS"  value="2" />
         <Keyword name="CH10FLNMS"  value="Violet610" />
         <Keyword name="CH10HATFL"  value="375" />
         <Keyword name="CH10AATFL"  value="30000" />
         <Keyword name="CH10HAVAL"  value="6875000" />
         <Keyword name="CH11ID"  value="FL4" />
         <Keyword name="CH11NM"  value="BV785" />
         <Keyword name="CH11AD"  value="3" />
         <Keyword name="CH11DA"  value="3" />
         <Keyword name="CH11TH"  value="10000" />
         <Keyword name="CH11TR"  value="64" />
         <Keyword name="CH11GAIN"  value="138" />
         <Keyword name="CH11USH"  value="True" />
         <Keyword name="CH11DELAY"  value="37.76" />
         <Keyword name="CH11DELTA"  value="24" />
         <Keyword name="CH11THUS"  value="False" />
         <Keyword name="CH11FL"  value="False" />
         <Keyword name="CH11HS"  value="8" />
         <Keyword name="CH11AS"  value="2" />
         <Keyword name="CH11FLNMS"  value="BV785" />
         <Keyword name="CH11HATFL"  value="375" />
         <Keyword name="CH11AATFL"  value="30000" />
         <Keyword name="CH11HAVAL"  value="6875000" />
         <Keyword name="CH12ID"  value="FL7" />
         <Keyword name="CH12NM"  value="PE" />
         <Keyword name="CH12AD"  value="5" />
         <Keyword name="CH12DA"  value="5" />
         <Keyword name="CH12TH"  value="10000" />
         <Keyword name="CH12TR"  value="64" />
         <Keyword name="CH12GAIN"  value="270" />
         <Keyword name="CH12USH"  value="True" />
         <Keyword name="CH12DELAY"  value="-76.96" />
         <Keyword name="CH12DELTA"  value="24" />
         <Keyword name="CH12THUS"  value="False" />
         <Keyword name="CH12FL"  value="False" />
         <Keyword name="CH12HS"  value="8" />
         <Keyword name="CH12AS"  value="2" />
         <Keyword name="CH12FLNMS"  value="PE,SytoxOrange,Celltraceyellow" />
         <Keyword name="CH12HATFL"  value="375" />
         <Keyword name="CH12AATFL"  value="30000" />
         <Keyword name="CH12HAVAL"  value="6875000" />
         <Keyword name="CH13ID"  value="FL8" />
         <Keyword name="CH13NM"  value="PB450" />
         <Keyword name="CH13AD"  value="4" />
         <Keyword name="CH13DA"  value="4" />
         <Keyword name="CH13TH"  value="10000" />
         <Keyword name="CH13TR"  value="64" />
         <Keyword name="CH13GAIN"  value="150" />
         <Keyword name="CH13USH"  value="True" />
         <Keyword name="CH13DELAY"  value="-76.96" />
         <Keyword name="CH13DELTA"  value="24" />
         <Keyword name="CH13THUS"  value="False" />
         <Keyword name="CH13FL"  value="False" />
         <Keyword name="CH13HS"  value="8" />
         <Keyword name="CH13AS"  value="2" />
         <Keyword name="CH13FLNMS"  value="PB450,mCherry,AF594" />
         <Keyword name="CH13HATFL"  value="375" />
         <Keyword name="CH13AATFL"  value="30000" />
         <Keyword name="CH13HAVAL"  value="6875000" />
         <Keyword name="CH14ID"  value="FL9" />
         <Keyword name="CH14NM"  value="PC5.5" />
         <Keyword name="CH14AD"  value="6" />
         <Keyword name="CH14DA"  value="6" />
         <Keyword name="CH14TH"  value="10000" />
         <Keyword name="CH14TR"  value="64" />
         <Keyword name="CH14GAIN"  value="349" />
         <Keyword name="CH14USH"  value="True" />
         <Keyword name="CH14DELAY"  value="-76.96" />
         <Keyword name="CH14DELTA"  value="24" />
         <Keyword name="CH14THUS"  value="False" />
         <Keyword name="CH14FL"  value="False" />
         <Keyword name="CH14HS"  value="8" />
         <Keyword name="CH14AS"  value="2" />
         <Keyword name="CH14FLNMS"  value="PC5.5" />
         <Keyword name="CH14HATFL"  value="375" />
         <Keyword name="CH14AATFL"  value="30000" />
         <Keyword name="CH14HAVAL"  value="6875000" />
         <Keyword name="CH15ID"  value="FL10" />
         <Keyword name="CH15NM"  value="PC7" />
         <Keyword name="CH15AD"  value="7" />
         <Keyword name="CH15DA"  value="7" />
         <Keyword name="CH15TH"  value="10000" />
         <Keyword name="CH15TR"  value="64" />
         <Keyword name="CH15GAIN"  value="541" />
         <Keyword name="CH15USH"  value="True" />
         <Keyword name="CH15DELAY"  value="-76.96" />
         <Keyword name="CH15DELTA"  value="24" />
         <Keyword name="CH15THUS"  value="False" />
         <Keyword name="CH15FL"  value="False" />
         <Keyword name="CH15HS"  value="8" />
         <Keyword name="CH15AS"  value="2" />
         <Keyword name="CH15FLNMS"  value="PC7" />
         <Keyword name="CH15HATFL"  value="375" />
         <Keyword name="CH15AATFL"  value="30000" />
         <Keyword name="CH15HAVAL"  value="6875000" />
         <Keyword name="PCHID"  value="FSC" />
         <Keyword name="PCHTP"  value="AutoThreshold" />
         <Keyword name="TRLGC"  value="None" />
         <Keyword name="WCH"  value="FSC" />
         <Keyword name="DGAIN"  value="1" />
         <Keyword name="SWVER"  value="CytExpert 2.5.0.77" />
       </Keywords>
       <SampleNode name="01-Well-B4.fcs"  annotation=""  owningGroup=""  expanded="1"  sortPriority="10"  count="15000"  sampleID="10" >
         <Graph smoothing="0"  backColor="#ffffff"  foreColor="#000000"  type="Pseudocolor"  fast="1" >
           <Axis dimension="x"  name="FSC-H"  label=""  auto="auto" />
           <Axis dimension="y"  name="SSC-H"  label=""  auto="auto" />
           <GraphSettings level="5%"  smoothingHighResolution="1"  contourHighResolution="1"  histogramSmoothingCount="0"  graphResolution="256"  showOutliers="0"  drawLargeDots="0"  dotsToDraw="8000"  tint="le.chartfill.tinted.40"  lineWeight="le.lineweight.normal"  lineStyle="le.linestyle.solid" />
           <GraphEnvironment showGrid="0"  showAxes="tnlTNL"  showGates="1"  showFreqOnPlots="1"  showGateNameOnPlots="1"  showMedians="0"  showUncomped="0"  addEventParam="0"  lastYAxisName="" >
             <TextTraits font="SansSerif"  size="11"  name="Labels"  style="plain"  color="#000000"  background="#00ffffff"  just="left" />
             <TextTraits font="SansSerif"  size="11"  name="LayoutGates"  style="plain"  color="#000000"  background="#00ffffff"  just="left" />
             <TextTraits font="SansSerif"  size="9"  name="Numbers"  style="plain"  color="#000000"  background="#00ffffff"  just="left" />
             <TextTraits font="SansSerif"  size="9"  name="Legend"  style="plain"  color="#000000"  background="#00ffffff"  just="left" />
             <WindowPosition x="0"  y="0"  width="0"  height="0"  displayed="0"  panelState="" />
           </GraphEnvironment>
         </Graph>
         <Subpopulations>
           <Population name="cells"  annotation=""  owningGroup="All Samples"  expanded="1"  sortPriority="10"  count="9484" >
             <Graph smoothing="0"  backColor="#ffffff"  foreColor="#000000"  heatMapStatParameter="FL5-H"  type="Pseudocolor"  fast="1" >
               <Axis dimension="x"  name="FSC-A"  label=""  auto="auto" />
               <Axis dimension="y"  name="SSC-A"  label=""  auto="auto" />
               <GraphSettings level="5%"  smoothingHighResolution="1"  contourHighResolution="1"  histogramSmoothingCount="0"  graphResolution="256"  showOutliers="0"  drawLargeDots="0"  dotsToDraw="8000"  tint="le.chartfill.tinted.40"  lineWeight="le.lineweight.normal"  lineStyle="le.linestyle.solid" />
               <GraphEnvironment showGrid="0"  showAxes="tnlTNL"  showGates="1"  showFreqOnPlots="1"  showGateNameOnPlots="1"  showMedians="0"  showUncomped="0"  addEventParam="0"  lastYAxisName="" >
                 <TextTraits font="SansSerif"  size="11"  name="Labels"  style="plain"  color="#000000"  background="#00ffffff"  just="left" />
                 <TextTraits font="SansSerif"  size="11"  name="LayoutGates"  style="plain"  color="#000000"  background="#00ffffff"  just="left" />
                 <TextTraits font="SansSerif"  size="9"  name="Numbers"  style="plain"  color="#000000"  background="#00ffffff"  just="left" />
                 <TextTraits font="SansSerif"  size="9"  name="Legend"  style="plain"  color="#000000"  background="#00ffffff"  just="left" />
                 <WindowPosition x="620"  y="20"  width="390"  height="582"  displayed="1"  panelState="---" />
               </GraphEnvironment>
             </Graph>
             <Gate gating:id="ID116224664" >
               <gating:PolygonGate eventsInside="1"  annoOffsetX="42"  annoOffsetY="-19"  tint="#000000"  isTinted="0"  lineWeight="Normal"  userDefined="1"  quadId="-1"  gateResolution="256" >
                 <gating:dimension>
                   <data-type:fcs-dimension data-type:name="FSC-A" />
                 </gating:dimension>
                 <gating:dimension>
                   <data-type:fcs-dimension data-type:name="SSC-A" />
                 </gating:dimension>
                 <gating:vertex>
                   <gating:coordinate data-type:value="2162614.511690101" />
                   <gating:coordinate data-type:value="655209.1110176032" />
                 </gating:vertex>
                 <gating:vertex>
                   <gating:coordinate data-type:value="1819760.9915441095" />
                   <gating:coordinate data-type:value="1825225.3806918946" />
                 </gating:vertex>
                 <gating:vertex>
                   <gating:coordinate data-type:value="1872507.6869511849" />
                   <gating:coordinate data-type:value="2714437.745644356" />
                 </gating:vertex>
                 <gating:vertex>
                   <gating:coordinate data-type:value="2531841.3795396304" />
                   <gating:coordinate data-type:value="4305659.872401392" />
                 </gating:vertex>
                 <gating:vertex>
                   <gating:coordinate data-type:value="3797762.069309446" />
                   <gating:coordinate data-type:value="5569277.443649627" />
                 </gating:vertex>
                 <gating:vertex>
                   <gating:coordinate data-type:value="5327416.236114639" />
                   <gating:coordinate data-type:value="4446061.824762307" />
                 </gating:vertex>
                 <gating:vertex>
                   <gating:coordinate data-type:value="5485656.322335866" />
                   <gating:coordinate data-type:value="2246431.2377746394" />
                 </gating:vertex>
                 <gating:vertex>
                   <gating:coordinate data-type:value="4694455.891229732" />
                   <gating:coordinate data-type:value="982813.6665264048" />
                 </gating:vertex>
                 <gating:vertex>
                   <gating:coordinate data-type:value="2769201.5088714706" />
                   <gating:coordinate data-type:value="280803.9047218299" />
                 </gating:vertex>
                 <gating:vertex>
                   <gating:coordinate data-type:value="2426347.988725479" />
                   <gating:coordinate data-type:value="280803.9047218299" />
                 </gating:vertex>
               </gating:PolygonGate>
             </Gate>
             <Subpopulations>
               <Population name="Single Cells"  annotation=""  owningGroup="All Samples"  expanded="1"  sortPriority="10"  count="8937" >
                 <Graph smoothing="13"  backColor="#ffffff"  foreColor="#000000"  heatMapStatParameter="FL5-H"  type="Histogram"  fast="1" >
                   <Axis dimension="x"  name="FL5-A"  label=""  auto="auto" />
                   <Axis dimension="y"  name=""  label=""  auto="auto" />
                   <GraphSettings level="5%"  smoothingHighResolution="1"  contourHighResolution="1"  histogramSmoothingCount="0"  graphResolution="256"  showOutliers="0"  drawLargeDots="0"  dotsToDraw="8000"  tint="le.chartfill.tinted.40"  lineWeight="le.lineweight.normal"  lineStyle="le.linestyle.solid" />
                   <GraphEnvironment showGrid="0"  showAxes="tnlTNL"  showGates="1"  showFreqOnPlots="1"  showGateNameOnPlots="1"  showMedians="0"  showUncomped="0"  addEventParam="0"  lastYAxisName="" >
                     <TextTraits font="SansSerif"  size="11"  name="Labels"  style="plain"  color="#000000"  background="#00ffffff"  just="left" />
                     <TextTraits font="SansSerif"  size="11"  name="LayoutGates"  style="plain"  color="#000000"  background="#00ffffff"  just="left" />
                     <TextTraits font="SansSerif"  size="9"  name="Numbers"  style="plain"  color="#000000"  background="#00ffffff"  just="left" />
                     <TextTraits font="SansSerif"  size="9"  name="Legend"  style="plain"  color="#000000"  background="#00ffffff"  just="left" />
                     <WindowPosition x="620"  y="20"  width="390"  height="582"  displayed="1"  panelState="---" />
                   </GraphEnvironment>
                 </Graph>
                 <Gate gating:id="ID1689548884"  gating:parent_id="ID116224664" >
                   <gating:PolygonGate eventsInside="1"  annoOffsetX="-40"  annoOffsetY="-38"  tint="#000000"  isTinted="0"  lineWeight="Normal"  userDefined="1"  quadId="-1"  gateResolution="256" >
                     <gating:dimension>
                       <data-type:fcs-dimension data-type:name="FSC-A" />
                     </gating:dimension>
                     <gating:dimension>
                       <data-type:fcs-dimension data-type:name="FSC-H" />
                     </gating:dimension>
                     <gating:vertex>
                       <gating:coordinate data-type:value="5802136.494778319" />
                       <gating:coordinate data-type:value="2415518.5185185187" />
                     </gating:vertex>
                     <gating:vertex>
                       <gating:coordinate data-type:value="3296668.4629422273" />
                       <gating:coordinate data-type:value="1417268.5185185187" />
                     </gating:vertex>
                     <gating:vertex>
                       <gating:coordinate data-type:value="1951627.7300617986" />
                       <gating:coordinate data-type:value="924305.5555555555" />
                     </gating:vertex>
                     <gating:vertex>
                       <gating:coordinate data-type:value="1107680.6035485885" />
                       <gating:coordinate data-type:value="640851.8518518518" />
                     </gating:vertex>
                     <gating:vertex>
                       <gating:coordinate data-type:value="342853.5201459916" />
                       <gating:coordinate data-type:value="1257055.5555555555" />
                     </gating:vertex>
                     <gating:vertex>
                       <gating:coordinate data-type:value="1292294.037473353" />
                       <gating:coordinate data-type:value="1971851.8518518517" />
                     </gating:vertex>
                     <gating:vertex>
                       <gating:coordinate data-type:value="2980188.2904997733" />
                       <gating:coordinate data-type:value="2353898.1481481483" />
                     </gating:vertex>
                     <gating:vertex>
                       <gating:coordinate data-type:value="4694455.891229732" />
                       <gating:coordinate data-type:value="2514111.111111111" />
                     </gating:vertex>
                   </gating:PolygonGate>
                 </Gate>
                 <Subpopulations>
                   <Statistic name="Median"  annotation=""  owningGroup="All Samples"  expanded="1"  sortPriority="5"  id="FL5-A"  ancestor=""  correlate=""  value="3934.268554688" />
                 </Subpopulations>
               </Population>
             </Subpopulations>
           </Population>
         </Subpopulations>
       </SampleNode>
     </Sample>
     <Sample>
       <DataSet uri="file:/W:/70-Science/07-Projects/M005%20huVP1/04-Raw%20data/FACS/Jemima/221223%20EXP22000508%20MoA%20AntiBKV%20and%20VP1%20Ib1/Exp_20221223_1/01-Well-B5.fcs"  sampleID="11" />
       <Transformations>
         <transforms:linear transforms:minRange="0"  transforms:maxRange="2662000"  gain="1" >
           <data-type:parameter data-type:name="FSC-H" />
         </transforms:linear>
         <transforms:linear transforms:minRange="0"  transforms:maxRange="6276856.753442001"  gain="1" >
           <data-type:parameter data-type:name="FSC-A" />
         </transforms:linear>
         <transforms:linear transforms:minRange="0"  transforms:maxRange="2000000"  gain="1" >
           <data-type:parameter data-type:name="SSC-H" />
         </transforms:linear>
         <transforms:linear transforms:minRange="0"  transforms:maxRange="10108940.569985878"  gain="1" >
           <data-type:parameter data-type:name="SSC-A" />
         </transforms:linear>
         <transforms:biex transforms:length="256"  transforms:maxRange="16777216"  transforms:neg="0"  transforms:width="-100"  transforms:pos="6.2247198959" >
           <data-type:parameter data-type:name="FL5-H" />
         </transforms:biex>
         <transforms:log transforms:offset="316.2277660168"  transforms:decades="3.7247198959" >
           <data-type:parameter data-type:name="FL5-A" />
         </transforms:log>
         <transforms:linear transforms:minRange="0"  transforms:maxRange="2000000"  gain="1" >
           <data-type:parameter data-type:name="FSC-Width" />
         </transforms:linear>
         <transforms:linear transforms:minRange="0"  transforms:maxRange="4"  gain="0.0000181561" >
           <data-type:parameter data-type:name="Time" />
         </transforms:linear>
       </Transformations>
       <Keywords>
         <Keyword name="FJ_FCS_VERSION"  value="3" />
         <Keyword name="$BEGINSTEXT"  value="0" />
         <Keyword name="$ENDSTEXT"  value="0" />
         <Keyword name="$BEGINDATA"  value="0000000000006272" />
         <Keyword name="$ENDDATA"  value="0000000000486271" />
         <Keyword name="$BEGINANALYSIS"  value="0" />
         <Keyword name="$ENDANALYSIS"  value="0" />
         <Keyword name="$TOT"  value="0000000000015000" />
         <Keyword name="FILVER"  value="1" />
         <Keyword name="$FIL"  value="01-Well-B5.fcs" />
         <Keyword name="$SYS"  value="Microsoft Windows NT 6.2.9200.0" />
         <Keyword name="$MODE"  value="L" />
         <Keyword name="$BYTEORD"  value="1,2,3,4" />
         <Keyword name="$DATATYPE"  value="F" />
         <Keyword name="$NEXTDATA"  value="0" />
         <Keyword name="CYTEXPERTFIL"  value="True" />
         <Keyword name="TBID"  value="44f225f0-09b9-47ec-bc63-7ceab5cfd742" />
         <Keyword name="TBNM"  value="01-Well-B5" />
         <Keyword name="$PAR"  value="8" />
         <Keyword name="$BTIM"  value="11:13:58" />
         <Keyword name="$ETIM"  value="11:14:02" />
         <Keyword name="$DATE"  value="23-Dec-2022" />
         <Keyword name="$CYT"  value="CytoFLEX S" />
         <Keyword name="RCTOT"  value="15000" />
         <Keyword name="USRCTOT"  value="True" />
         <Keyword name="CGNM"  value="All Events " />
         <Keyword name="RCTIM"  value="600" />
         <Keyword name="USRCTIM"  value="False" />
         <Keyword name="$SPILLOVER"  value="2,FL5-H,FL5-A,1,0,0,1" />
         <Keyword name="RCVOL"  value="30" />
         <Keyword name="USRCVOL"  value="True" />
         <Keyword name="$TIMESTEP"  value="0.00002" />
         <Keyword name="$P1N"  value="FSC-H" />
         <Keyword name="$P1S"  value="FSC-H" />
         <Keyword name="$P1R"  value="16777216" />
         <Keyword name="$P1B"  value="32" />
         <Keyword name="$P1E"  value="0,0" />
         <Keyword name="$P1G"  value="1.0" />
         <Keyword name="P1DISPLAY"  value="LIN" />
         <Keyword name="$P2N"  value="FSC-A" />
         <Keyword name="$P2S"  value="FSC-A" />
         <Keyword name="$P2R"  value="16777216" />
         <Keyword name="$P2B"  value="32" />
         <Keyword name="$P2E"  value="0,0" />
         <Keyword name="$P2G"  value="1.0" />
         <Keyword name="P2DISPLAY"  value="LIN" />
         <Keyword name="$P3N"  value="SSC-H" />
         <Keyword name="$P3S"  value="SSC-H" />
         <Keyword name="$P3R"  value="16777216" />
         <Keyword name="$P3B"  value="32" />
         <Keyword name="$P3E"  value="0,0" />
         <Keyword name="$P3G"  value="1.0" />
         <Keyword name="P3DISPLAY"  value="LIN" />
         <Keyword name="$P4N"  value="SSC-A" />
         <Keyword name="$P4S"  value="SSC-A" />
         <Keyword name="$P4R"  value="16777216" />
         <Keyword name="$P4B"  value="32" />
         <Keyword name="$P4E"  value="0,0" />
         <Keyword name="$P4G"  value="1.0" />
         <Keyword name="P4DISPLAY"  value="LIN" />
         <Keyword name="$P5N"  value="FL5-H" />
         <Keyword name="$P5S"  value="AF488-H" />
         <Keyword name="$P5R"  value="16777216" />
         <Keyword name="$P5B"  value="32" />
         <Keyword name="$P5E"  value="0,0" />
         <Keyword name="$P5G"  value="1.0" />
         <Keyword name="P5DISPLAY"  value="LOG" />
         <Keyword name="$P6N"  value="FL5-A" />
         <Keyword name="$P6S"  value="AF488-A" />
         <Keyword name="$P6R"  value="16777216" />
         <Keyword name="$P6B"  value="32" />
         <Keyword name="$P6E"  value="0,0" />
         <Keyword name="$P6G"  value="1.0" />
         <Keyword name="P6DISPLAY"  value="LOG" />
         <Keyword name="$P7N"  value="FSC-Width" />
         <Keyword name="$P7S"  value="FSC-Width" />
         <Keyword name="$P7R"  value="10000" />
         <Keyword name="$P7B"  value="32" />
         <Keyword name="$P7E"  value="0,0" />
         <Keyword name="$P7G"  value="1.0" />
         <Keyword name="P7DISPLAY"  value="LIN" />
         <Keyword name="$P8N"  value="Time" />
         <Keyword name="$P8S"  value="Time" />
         <Keyword name="$P8R"  value="900000000" />
         <Keyword name="$P8B"  value="32" />
         <Keyword name="$P8E"  value="0,0" />
         <Keyword name="$P8G"  value="1.0" />
         <Keyword name="P8DISPLAY"  value="LIN" />
         <Keyword name="PLTNO"  value="01" />
         <Keyword name="$SMNO"  value="B5" />
         <Keyword name="$LOST"  value="0" />
         <Keyword name="$ABRT"  value="1188" />
         <Keyword name="IMPTTB"  value="False" />
         <Keyword name="FLLW"  value="True" />
         <Keyword name="RCD"  value="True" />
         <Keyword name="$VOL"  value="8959.356" />
         <Keyword name="$OP"  value="CytoFLEX S" />
         <Keyword name="DURTIM"  value="4.406240" />
         <Keyword name="SMFLWRTHIS"  value="4.40528,122" />
         <Keyword name="USCOMP"  value="False" />
         <Keyword name="AHCOMPSYNC"  value="False" />
         <Keyword name="COMPCHH"  value="AF488" />
         <Keyword name="COMPBGH"  value="0" />
         <Keyword name="COMPAFH"  value="0" />
         <Keyword name="COMPH"  value="1" />
         <Keyword name="COMPGAINH"  value="40" />
         <Keyword name="COMPCHA"  value="AF488" />
         <Keyword name="COMPBGA"  value="0" />
         <Keyword name="COMPAFA"  value="0" />
         <Keyword name="COMPA"  value="1" />
         <Keyword name="COMPGAINA"  value="40" />
         <Keyword name="SN"  value="BB20067" />
         <Keyword name="$CYTSN"  value="BB20067" />
         <Keyword name="FLDSM"  value="10" />
         <Keyword name="CHAR"  value="15" />
         <Keyword name="CH1ID"  value="FSC" />
         <Keyword name="CH1NM"  value="FSC" />
         <Keyword name="CH1AD"  value="14" />
         <Keyword name="CH1DA"  value="22" />
         <Keyword name="CH1TH"  value="10000" />
         <Keyword name="CH1TR"  value="64" />
         <Keyword name="CH1GAIN"  value="75" />
         <Keyword name="CH1USH"  value="True" />
         <Keyword name="CH1DELAY"  value="0" />
         <Keyword name="CH1DELTA"  value="24" />
         <Keyword name="CH1THUS"  value="False" />
         <Keyword name="CH1FL"  value="False" />
         <Keyword name="CH1HS"  value="8" />
         <Keyword name="CH1AS"  value="2" />
         <Keyword name="CH1HATFL"  value="375" />
         <Keyword name="CH1AATFL"  value="30000" />
         <Keyword name="CH1HAVAL"  value="5000000" />
         <Keyword name="CH2ID"  value="SSC" />
         <Keyword name="CH2NM"  value="SSC" />
         <Keyword name="CH2AD"  value="11" />
         <Keyword name="CH2DA"  value="19" />
         <Keyword name="CH2TH"  value="10000" />
         <Keyword name="CH2TR"  value="64" />
         <Keyword name="CH2GAIN"  value="132" />
         <Keyword name="CH2USH"  value="True" />
         <Keyword name="CH2DELAY"  value="0" />
         <Keyword name="CH2DELTA"  value="24" />
         <Keyword name="CH2THUS"  value="False" />
         <Keyword name="CH2FL"  value="False" />
         <Keyword name="CH2HS"  value="8" />
         <Keyword name="CH2AS"  value="2" />
         <Keyword name="CH2FLNMS"  value="SSC" />
         <Keyword name="CH2HATFL"  value="375" />
         <Keyword name="CH2AATFL"  value="30000" />
         <Keyword name="CH2HAVAL"  value="6875000" />
         <Keyword name="CH3ID"  value="FL5" />
         <Keyword name="CH3NM"  value="AF488" />
         <Keyword name="CH3AD"  value="12" />
         <Keyword name="CH3DA"  value="20" />
         <Keyword name="CH3TH"  value="10000" />
         <Keyword name="CH3TR"  value="64" />
         <Keyword name="CH3GAIN"  value="40" />
         <Keyword name="CH3USH"  value="True" />
         <Keyword name="CH3DELAY"  value="0" />
         <Keyword name="CH3DELTA"  value="24" />
         <Keyword name="CH3THUS"  value="False" />
         <Keyword name="CH3FL"  value="True" />
         <Keyword name="CH3HS"  value="8" />
         <Keyword name="CH3AS"  value="2" />
         <Keyword name="CH3FLNMS"  value="FITC,GFP,AF488,CFSE,CytoxGreen" />
         <Keyword name="CH3HATFL"  value="375" />
         <Keyword name="CH3AATFL"  value="30000" />
         <Keyword name="CH3HAVAL"  value="6875000" />
         <Keyword name="CH4ID"  value="FL6" />
         <Keyword name="CH4NM"  value="PerCP" />
         <Keyword name="CH4AD"  value="13" />
         <Keyword name="CH4DA"  value="21" />
         <Keyword name="CH4TH"  value="10000" />
         <Keyword name="CH4TR"  value="64" />
         <Keyword name="CH4GAIN"  value="259" />
         <Keyword name="CH4USH"  value="True" />
         <Keyword name="CH4DELAY"  value="0" />
         <Keyword name="CH4DELTA"  value="24" />
         <Keyword name="CH4THUS"  value="False" />
         <Keyword name="CH4FL"  value="False" />
         <Keyword name="CH4HS"  value="8" />
         <Keyword name="CH4AS"  value="2" />
         <Keyword name="CH4FLNMS"  value="PerCP,PC5,PerCPCy5.5" />
         <Keyword name="CH4HATFL"  value="375" />
         <Keyword name="CH4AATFL"  value="30000" />
         <Keyword name="CH4HAVAL"  value="6875000" />
         <Keyword name="CH5ID"  value="FL11" />
         <Keyword name="CH5NM"  value="APC" />
         <Keyword name="CH5AD"  value="8" />
         <Keyword name="CH5DA"  value="16" />
         <Keyword name="CH5TH"  value="10000" />
         <Keyword name="CH5TR"  value="64" />
         <Keyword name="CH5GAIN"  value="150" />
         <Keyword name="CH5USH"  value="True" />
         <Keyword name="CH5DELAY"  value="-37.6" />
         <Keyword name="CH5DELTA"  value="24" />
         <Keyword name="CH5THUS"  value="False" />
         <Keyword name="CH5FL"  value="False" />
         <Keyword name="CH5HS"  value="8" />
         <Keyword name="CH5AS"  value="2" />
         <Keyword name="CH5FLNMS"  value="APC,AF647,CrellTraceFarRed,SytoxRed" />
         <Keyword name="CH5HATFL"  value="375" />
         <Keyword name="CH5AATFL"  value="30000" />
         <Keyword name="CH5HAVAL"  value="6875000" />
         <Keyword name="CH6ID"  value="FL12" />
         <Keyword name="CH6NM"  value="APC-A700" />
         <Keyword name="CH6AD"  value="9" />
         <Keyword name="CH6DA"  value="17" />
         <Keyword name="CH6TH"  value="10000" />
         <Keyword name="CH6TR"  value="64" />
         <Keyword name="CH6GAIN"  value="221" />
         <Keyword name="CH6USH"  value="True" />
         <Keyword name="CH6DELAY"  value="-37.6" />
         <Keyword name="CH6DELTA"  value="24" />
         <Keyword name="CH6THUS"  value="False" />
         <Keyword name="CH6FL"  value="False" />
         <Keyword name="CH6HS"  value="8" />
         <Keyword name="CH6AS"  value="2" />
         <Keyword name="CH6FLNMS"  value="APC-A700" />
         <Keyword name="CH6HATFL"  value="375" />
         <Keyword name="CH6AATFL"  value="30000" />
         <Keyword name="CH6HAVAL"  value="6875000" />
         <Keyword name="CH7ID"  value="FL13" />
         <Keyword name="CH7NM"  value="APC-A750" />
         <Keyword name="CH7AD"  value="10" />
         <Keyword name="CH7DA"  value="18" />
         <Keyword name="CH7TH"  value="10000" />
         <Keyword name="CH7TR"  value="64" />
         <Keyword name="CH7GAIN"  value="209" />
         <Keyword name="CH7USH"  value="True" />
         <Keyword name="CH7DELAY"  value="-37.6" />
         <Keyword name="CH7DELTA"  value="24" />
         <Keyword name="CH7THUS"  value="False" />
         <Keyword name="CH7FL"  value="False" />
         <Keyword name="CH7HS"  value="8" />
         <Keyword name="CH7AS"  value="2" />
         <Keyword name="CH7FLNMS"  value="APC-A750" />
         <Keyword name="CH7HATFL"  value="375" />
         <Keyword name="CH7AATFL"  value="30000" />
         <Keyword name="CH7HAVAL"  value="6875000" />
         <Keyword name="CH8ID"  value="FL1" />
         <Keyword name="CH8NM"  value="BV421" />
         <Keyword name="CH8AD"  value="0" />
         <Keyword name="CH8DA"  value="0" />
         <Keyword name="CH8TH"  value="10000" />
         <Keyword name="CH8TR"  value="64" />
         <Keyword name="CH8GAIN"  value="30" />
         <Keyword name="CH8USH"  value="True" />
         <Keyword name="CH8DELAY"  value="37.76" />
         <Keyword name="CH8DELTA"  value="24" />
         <Keyword name="CH8THUS"  value="False" />
         <Keyword name="CH8FL"  value="False" />
         <Keyword name="CH8HS"  value="8" />
         <Keyword name="CH8AS"  value="2" />
         <Keyword name="CH8FLNMS"  value="BV421,SytoxBlue" />
         <Keyword name="CH8HATFL"  value="375" />
         <Keyword name="CH8AATFL"  value="30000" />
         <Keyword name="CH8HAVAL"  value="6875000" />
         <Keyword name="CH9ID"  value="FL2" />
         <Keyword name="CH9NM"  value="KO525" />
         <Keyword name="CH9AD"  value="1" />
         <Keyword name="CH9DA"  value="1" />
         <Keyword name="CH9TH"  value="10000" />
         <Keyword name="CH9TR"  value="64" />
         <Keyword name="CH9GAIN"  value="38" />
         <Keyword name="CH9USH"  value="True" />
         <Keyword name="CH9DELAY"  value="37.76" />
         <Keyword name="CH9DELTA"  value="24" />
         <Keyword name="CH9THUS"  value="False" />
         <Keyword name="CH9FL"  value="False" />
         <Keyword name="CH9HS"  value="8" />
         <Keyword name="CH9AS"  value="2" />
         <Keyword name="CH9FLNMS"  value="KO525" />
         <Keyword name="CH9HATFL"  value="375" />
         <Keyword name="CH9AATFL"  value="30000" />
         <Keyword name="CH9HAVAL"  value="6875000" />
         <Keyword name="CH10ID"  value="FL3" />
         <Keyword name="CH10NM"  value="Violet610" />
         <Keyword name="CH10AD"  value="2" />
         <Keyword name="CH10DA"  value="2" />
         <Keyword name="CH10TH"  value="10000" />
         <Keyword name="CH10TR"  value="64" />
         <Keyword name="CH10GAIN"  value="211" />
         <Keyword name="CH10USH"  value="True" />
         <Keyword name="CH10DELAY"  value="37.76" />
         <Keyword name="CH10DELTA"  value="24" />
         <Keyword name="CH10THUS"  value="False" />
         <Keyword name="CH10FL"  value="False" />
         <Keyword name="CH10HS"  value="8" />
         <Keyword name="CH10AS"  value="2" />
         <Keyword name="CH10FLNMS"  value="Violet610" />
         <Keyword name="CH10HATFL"  value="375" />
         <Keyword name="CH10AATFL"  value="30000" />
         <Keyword name="CH10HAVAL"  value="6875000" />
         <Keyword name="CH11ID"  value="FL4" />
         <Keyword name="CH11NM"  value="BV785" />
         <Keyword name="CH11AD"  value="3" />
         <Keyword name="CH11DA"  value="3" />
         <Keyword name="CH11TH"  value="10000" />
         <Keyword name="CH11TR"  value="64" />
         <Keyword name="CH11GAIN"  value="138" />
         <Keyword name="CH11USH"  value="True" />
         <Keyword name="CH11DELAY"  value="37.76" />
         <Keyword name="CH11DELTA"  value="24" />
         <Keyword name="CH11THUS"  value="False" />
         <Keyword name="CH11FL"  value="False" />
         <Keyword name="CH11HS"  value="8" />
         <Keyword name="CH11AS"  value="2" />
         <Keyword name="CH11FLNMS"  value="BV785" />
         <Keyword name="CH11HATFL"  value="375" />
         <Keyword name="CH11AATFL"  value="30000" />
         <Keyword name="CH11HAVAL"  value="6875000" />
         <Keyword name="CH12ID"  value="FL7" />
         <Keyword name="CH12NM"  value="PE" />
         <Keyword name="CH12AD"  value="5" />
         <Keyword name="CH12DA"  value="5" />
         <Keyword name="CH12TH"  value="10000" />
         <Keyword name="CH12TR"  value="64" />
         <Keyword name="CH12GAIN"  value="270" />
         <Keyword name="CH12USH"  value="True" />
         <Keyword name="CH12DELAY"  value="-76.96" />
         <Keyword name="CH12DELTA"  value="24" />
         <Keyword name="CH12THUS"  value="False" />
         <Keyword name="CH12FL"  value="False" />
         <Keyword name="CH12HS"  value="8" />
         <Keyword name="CH12AS"  value="2" />
         <Keyword name="CH12FLNMS"  value="PE,SytoxOrange,Celltraceyellow" />
         <Keyword name="CH12HATFL"  value="375" />
         <Keyword name="CH12AATFL"  value="30000" />
         <Keyword name="CH12HAVAL"  value="6875000" />
         <Keyword name="CH13ID"  value="FL8" />
         <Keyword name="CH13NM"  value="PB450" />
         <Keyword name="CH13AD"  value="4" />
         <Keyword name="CH13DA"  value="4" />
         <Keyword name="CH13TH"  value="10000" />
         <Keyword name="CH13TR"  value="64" />
         <Keyword name="CH13GAIN"  value="150" />
         <Keyword name="CH13USH"  value="True" />
         <Keyword name="CH13DELAY"  value="-76.96" />
         <Keyword name="CH13DELTA"  value="24" />
         <Keyword name="CH13THUS"  value="False" />
         <Keyword name="CH13FL"  value="False" />
         <Keyword name="CH13HS"  value="8" />
         <Keyword name="CH13AS"  value="2" />
         <Keyword name="CH13FLNMS"  value="PB450,mCherry,AF594" />
         <Keyword name="CH13HATFL"  value="375" />
         <Keyword name="CH13AATFL"  value="30000" />
         <Keyword name="CH13HAVAL"  value="6875000" />
         <Keyword name="CH14ID"  value="FL9" />
         <Keyword name="CH14NM"  value="PC5.5" />
         <Keyword name="CH14AD"  value="6" />
         <Keyword name="CH14DA"  value="6" />
         <Keyword name="CH14TH"  value="10000" />
         <Keyword name="CH14TR"  value="64" />
         <Keyword name="CH14GAIN"  value="349" />
         <Keyword name="CH14USH"  value="True" />
         <Keyword name="CH14DELAY"  value="-76.96" />
         <Keyword name="CH14DELTA"  value="24" />
         <Keyword name="CH14THUS"  value="False" />
         <Keyword name="CH14FL"  value="False" />
         <Keyword name="CH14HS"  value="8" />
         <Keyword name="CH14AS"  value="2" />
         <Keyword name="CH14FLNMS"  value="PC5.5" />
         <Keyword name="CH14HATFL"  value="375" />
         <Keyword name="CH14AATFL"  value="30000" />
         <Keyword name="CH14HAVAL"  value="6875000" />
         <Keyword name="CH15ID"  value="FL10" />
         <Keyword name="CH15NM"  value="PC7" />
         <Keyword name="CH15AD"  value="7" />
         <Keyword name="CH15DA"  value="7" />
         <Keyword name="CH15TH"  value="10000" />
         <Keyword name="CH15TR"  value="64" />
         <Keyword name="CH15GAIN"  value="541" />
         <Keyword name="CH15USH"  value="True" />
         <Keyword name="CH15DELAY"  value="-76.96" />
         <Keyword name="CH15DELTA"  value="24" />
         <Keyword name="CH15THUS"  value="False" />
         <Keyword name="CH15FL"  value="False" />
         <Keyword name="CH15HS"  value="8" />
         <Keyword name="CH15AS"  value="2" />
         <Keyword name="CH15FLNMS"  value="PC7" />
         <Keyword name="CH15HATFL"  value="375" />
         <Keyword name="CH15AATFL"  value="30000" />
         <Keyword name="CH15HAVAL"  value="6875000" />
         <Keyword name="PCHID"  value="FSC" />
         <Keyword name="PCHTP"  value="AutoThreshold" />
         <Keyword name="TRLGC"  value="None" />
         <Keyword name="WCH"  value="FSC" />
         <Keyword name="DGAIN"  value="1" />
         <Keyword name="SWVER"  value="CytExpert 2.5.0.77" />
       </Keywords>
       <SampleNode name="01-Well-B5.fcs"  annotation=""  owningGroup=""  expanded="1"  sortPriority="10"  count="15000"  sampleID="11" >
         <Graph smoothing="0"  backColor="#ffffff"  foreColor="#000000"  type="Pseudocolor"  fast="1" >
           <Axis dimension="x"  name="FSC-H"  label=""  auto="auto" />
           <Axis dimension="y"  name="SSC-H"  label=""  auto="auto" />
           <GraphSettings level="5%"  smoothingHighResolution="1"  contourHighResolution="1"  histogramSmoothingCount="0"  graphResolution="256"  showOutliers="0"  drawLargeDots="0"  dotsToDraw="8000"  tint="le.chartfill.tinted.40"  lineWeight="le.lineweight.normal"  lineStyle="le.linestyle.solid" />
           <GraphEnvironment showGrid="0"  showAxes="tnlTNL"  showGates="1"  showFreqOnPlots="1"  showGateNameOnPlots="1"  showMedians="0"  showUncomped="0"  addEventParam="0"  lastYAxisName="" >
             <TextTraits font="SansSerif"  size="11"  name="Labels"  style="plain"  color="#000000"  background="#00ffffff"  just="left" />
             <TextTraits font="SansSerif"  size="11"  name="LayoutGates"  style="plain"  color="#000000"  background="#00ffffff"  just="left" />
             <TextTraits font="SansSerif"  size="9"  name="Numbers"  style="plain"  color="#000000"  background="#00ffffff"  just="left" />
             <TextTraits font="SansSerif"  size="9"  name="Legend"  style="plain"  color="#000000"  background="#00ffffff"  just="left" />
             <WindowPosition x="0"  y="0"  width="0"  height="0"  displayed="0"  panelState="" />
           </GraphEnvironment>
         </Graph>
         <Subpopulations>
           <Population name="cells"  annotation=""  owningGroup="All Samples"  expanded="1"  sortPriority="10"  count="9514" >
             <Graph smoothing="0"  backColor="#ffffff"  foreColor="#000000"  heatMapStatParameter="FL5-H"  type="Pseudocolor"  fast="1" >
               <Axis dimension="x"  name="FSC-A"  label=""  auto="auto" />
               <Axis dimension="y"  name="SSC-A"  label=""  auto="auto" />
               <GraphSettings level="5%"  smoothingHighResolution="1"  contourHighResolution="1"  histogramSmoothingCount="0"  graphResolution="256"  showOutliers="0"  drawLargeDots="0"  dotsToDraw="8000"  tint="le.chartfill.tinted.40"  lineWeight="le.lineweight.normal"  lineStyle="le.linestyle.solid" />
               <GraphEnvironment showGrid="0"  showAxes="tnlTNL"  showGates="1"  showFreqOnPlots="1"  showGateNameOnPlots="1"  showMedians="0"  showUncomped="0"  addEventParam="0"  lastYAxisName="" >
                 <TextTraits font="SansSerif"  size="11"  name="Labels"  style="plain"  color="#000000"  background="#00ffffff"  just="left" />
                 <TextTraits font="SansSerif"  size="11"  name="LayoutGates"  style="plain"  color="#000000"  background="#00ffffff"  just="left" />
                 <TextTraits font="SansSerif"  size="9"  name="Numbers"  style="plain"  color="#000000"  background="#00ffffff"  just="left" />
                 <TextTraits font="SansSerif"  size="9"  name="Legend"  style="plain"  color="#000000"  background="#00ffffff"  just="left" />
                 <WindowPosition x="620"  y="20"  width="390"  height="582"  displayed="1"  panelState="---" />
               </GraphEnvironment>
             </Graph>
             <Gate gating:id="ID1743498559" >
               <gating:PolygonGate eventsInside="1"  annoOffsetX="42"  annoOffsetY="-19"  tint="#000000"  isTinted="0"  lineWeight="Normal"  userDefined="1"  quadId="-1"  gateResolution="256" >
                 <gating:dimension>
                   <data-type:fcs-dimension data-type:name="FSC-A" />
                 </gating:dimension>
                 <gating:dimension>
                   <data-type:fcs-dimension data-type:name="SSC-A" />
                 </gating:dimension>
                 <gating:vertex>
                   <gating:coordinate data-type:value="2162614.511690101" />
                   <gating:coordinate data-type:value="655209.1110176032" />
                 </gating:vertex>
                 <gating:vertex>
                   <gating:coordinate data-type:value="1819760.9915441095" />
                   <gating:coordinate data-type:value="1825225.3806918946" />
                 </gating:vertex>
                 <gating:vertex>
                   <gating:coordinate data-type:value="1872507.6869511849" />
                   <gating:coordinate data-type:value="2714437.745644356" />
                 </gating:vertex>
                 <gating:vertex>
                   <gating:coordinate data-type:value="2531841.3795396304" />
                   <gating:coordinate data-type:value="4305659.872401392" />
                 </gating:vertex>
                 <gating:vertex>
                   <gating:coordinate data-type:value="3797762.069309446" />
                   <gating:coordinate data-type:value="5569277.443649627" />
                 </gating:vertex>
                 <gating:vertex>
                   <gating:coordinate data-type:value="5327416.236114639" />
                   <gating:coordinate data-type:value="4446061.824762307" />
                 </gating:vertex>
                 <gating:vertex>
                   <gating:coordinate data-type:value="5485656.322335866" />
                   <gating:coordinate data-type:value="2246431.2377746394" />
                 </gating:vertex>
                 <gating:vertex>
                   <gating:coordinate data-type:value="4694455.891229732" />
                   <gating:coordinate data-type:value="982813.6665264048" />
                 </gating:vertex>
                 <gating:vertex>
                   <gating:coordinate data-type:value="2769201.5088714706" />
                   <gating:coordinate data-type:value="280803.9047218299" />
                 </gating:vertex>
                 <gating:vertex>
                   <gating:coordinate data-type:value="2426347.988725479" />
                   <gating:coordinate data-type:value="280803.9047218299" />
                 </gating:vertex>
               </gating:PolygonGate>
             </Gate>
             <Subpopulations>
               <Population name="Single Cells"  annotation=""  owningGroup="All Samples"  expanded="1"  sortPriority="10"  count="8923" >
                 <Graph smoothing="13"  backColor="#ffffff"  foreColor="#000000"  heatMapStatParameter="FL5-H"  type="Histogram"  fast="1" >
                   <Axis dimension="x"  name="FL5-A"  label=""  auto="auto" />
                   <Axis dimension="y"  name=""  label=""  auto="auto" />
                   <GraphSettings level="5%"  smoothingHighResolution="1"  contourHighResolution="1"  histogramSmoothingCount="0"  graphResolution="256"  showOutliers="0"  drawLargeDots="0"  dotsToDraw="8000"  tint="le.chartfill.tinted.40"  lineWeight="le.lineweight.normal"  lineStyle="le.linestyle.solid" />
                   <GraphEnvironment showGrid="0"  showAxes="tnlTNL"  showGates="1"  showFreqOnPlots="1"  showGateNameOnPlots="1"  showMedians="0"  showUncomped="0"  addEventParam="0"  lastYAxisName="" >
                     <TextTraits font="SansSerif"  size="11"  name="Labels"  style="plain"  color="#000000"  background="#00ffffff"  just="left" />
                     <TextTraits font="SansSerif"  size="11"  name="LayoutGates"  style="plain"  color="#000000"  background="#00ffffff"  just="left" />
                     <TextTraits font="SansSerif"  size="9"  name="Numbers"  style="plain"  color="#000000"  background="#00ffffff"  just="left" />
                     <TextTraits font="SansSerif"  size="9"  name="Legend"  style="plain"  color="#000000"  background="#00ffffff"  just="left" />
                     <WindowPosition x="620"  y="20"  width="390"  height="582"  displayed="1"  panelState="---" />
                   </GraphEnvironment>
                 </Graph>
                 <Gate gating:id="ID2083708246"  gating:parent_id="ID1743498559" >
                   <gating:PolygonGate eventsInside="1"  annoOffsetX="-40"  annoOffsetY="-38"  tint="#000000"  isTinted="0"  lineWeight="Normal"  userDefined="1"  quadId="-1"  gateResolution="256" >
                     <gating:dimension>
                       <data-type:fcs-dimension data-type:name="FSC-A" />
                     </gating:dimension>
                     <gating:dimension>
                       <data-type:fcs-dimension data-type:name="FSC-H" />
                     </gating:dimension>
                     <gating:vertex>
                       <gating:coordinate data-type:value="5802136.494778319" />
                       <gating:coordinate data-type:value="2415518.5185185187" />
                     </gating:vertex>
                     <gating:vertex>
                       <gating:coordinate data-type:value="3296668.4629422273" />
                       <gating:coordinate data-type:value="1417268.5185185187" />
                     </gating:vertex>
                     <gating:vertex>
                       <gating:coordinate data-type:value="1951627.7300617986" />
                       <gating:coordinate data-type:value="924305.5555555555" />
                     </gating:vertex>
                     <gating:vertex>
                       <gating:coordinate data-type:value="1107680.6035485885" />
                       <gating:coordinate data-type:value="640851.8518518518" />
                     </gating:vertex>
                     <gating:vertex>
                       <gating:coordinate data-type:value="342853.5201459916" />
                       <gating:coordinate data-type:value="1257055.5555555555" />
                     </gating:vertex>
                     <gating:vertex>
                       <gating:coordinate data-type:value="1292294.037473353" />
                       <gating:coordinate data-type:value="1971851.8518518517" />
                     </gating:vertex>
                     <gating:vertex>
                       <gating:coordinate data-type:value="2980188.2904997733" />
                       <gating:coordinate data-type:value="2353898.1481481483" />
                     </gating:vertex>
                     <gating:vertex>
                       <gating:coordinate data-type:value="4694455.891229732" />
                       <gating:coordinate data-type:value="2514111.111111111" />
                     </gating:vertex>
                   </gating:PolygonGate>
                 </Gate>
                 <Subpopulations>
                   <Statistic name="Median"  annotation=""  owningGroup="All Samples"  expanded="1"  sortPriority="5"  id="FL5-A"  ancestor=""  correlate=""  value="4332.05859375" />
                 </Subpopulations>
               </Population>
             </Subpopulations>
           </Population>
         </Subpopulations>
       </SampleNode>
     </Sample>
     <Sample>
       <DataSet uri="file:/W:/70-Science/07-Projects/M005%20huVP1/04-Raw%20data/FACS/Jemima/221223%20EXP22000508%20MoA%20AntiBKV%20and%20VP1%20Ib1/Exp_20221223_1/01-Well-B6.fcs"  sampleID="12" />
       <Transformations>
         <transforms:linear transforms:minRange="0"  transforms:maxRange="2662000"  gain="1" >
           <data-type:parameter data-type:name="FSC-H" />
         </transforms:linear>
         <transforms:linear transforms:minRange="0"  transforms:maxRange="6276856.753442001"  gain="1" >
           <data-type:parameter data-type:name="FSC-A" />
         </transforms:linear>
         <transforms:linear transforms:minRange="0"  transforms:maxRange="2000000"  gain="1" >
           <data-type:parameter data-type:name="SSC-H" />
         </transforms:linear>
         <transforms:linear transforms:minRange="0"  transforms:maxRange="10108940.569985878"  gain="1" >
           <data-type:parameter data-type:name="SSC-A" />
         </transforms:linear>
         <transforms:biex transforms:length="256"  transforms:maxRange="16777216"  transforms:neg="0"  transforms:width="-100"  transforms:pos="6.2247198959" >
           <data-type:parameter data-type:name="FL5-H" />
         </transforms:biex>
         <transforms:log transforms:offset="316.2277660168"  transforms:decades="3.7247198959" >
           <data-type:parameter data-type:name="FL5-A" />
         </transforms:log>
         <transforms:linear transforms:minRange="0"  transforms:maxRange="2000000"  gain="1" >
           <data-type:parameter data-type:name="FSC-Width" />
         </transforms:linear>
         <transforms:linear transforms:minRange="0"  transforms:maxRange="5"  gain="0.0000198145" >
           <data-type:parameter data-type:name="Time" />
         </transforms:linear>
       </Transformations>
       <Keywords>
         <Keyword name="FJ_FCS_VERSION"  value="3" />
         <Keyword name="$BEGINSTEXT"  value="0" />
         <Keyword name="$ENDSTEXT"  value="0" />
         <Keyword name="$BEGINDATA"  value="0000000000006272" />
         <Keyword name="$ENDDATA"  value="0000000000486271" />
         <Keyword name="$BEGINANALYSIS"  value="0" />
         <Keyword name="$ENDANALYSIS"  value="0" />
         <Keyword name="$TOT"  value="0000000000015000" />
         <Keyword name="FILVER"  value="1" />
         <Keyword name="$FIL"  value="01-Well-B6.fcs" />
         <Keyword name="$SYS"  value="Microsoft Windows NT 6.2.9200.0" />
         <Keyword name="$MODE"  value="L" />
         <Keyword name="$BYTEORD"  value="1,2,3,4" />
         <Keyword name="$DATATYPE"  value="F" />
         <Keyword name="$NEXTDATA"  value="0" />
         <Keyword name="CYTEXPERTFIL"  value="True" />
         <Keyword name="TBID"  value="2d2c6f19-fdd4-4b6a-9ac2-3fb7430eff0f" />
         <Keyword name="TBNM"  value="01-Well-B6" />
         <Keyword name="$PAR"  value="8" />
         <Keyword name="$BTIM"  value="11:17:32" />
         <Keyword name="$ETIM"  value="11:17:37" />
         <Keyword name="$DATE"  value="23-Dec-2022" />
         <Keyword name="$CYT"  value="CytoFLEX S" />
         <Keyword name="RCTOT"  value="15000" />
         <Keyword name="USRCTOT"  value="True" />
         <Keyword name="CGNM"  value="All Events " />
         <Keyword name="RCTIM"  value="600" />
         <Keyword name="USRCTIM"  value="False" />
         <Keyword name="$SPILLOVER"  value="2,FL5-H,FL5-A,1,0,0,1" />
         <Keyword name="RCVOL"  value="30" />
         <Keyword name="USRCVOL"  value="True" />
         <Keyword name="$TIMESTEP"  value="0.00002" />
         <Keyword name="$P1N"  value="FSC-H" />
         <Keyword name="$P1S"  value="FSC-H" />
         <Keyword name="$P1R"  value="16777216" />
         <Keyword name="$P1B"  value="32" />
         <Keyword name="$P1E"  value="0,0" />
         <Keyword name="$P1G"  value="1.0" />
         <Keyword name="P1DISPLAY"  value="LIN" />
         <Keyword name="$P2N"  value="FSC-A" />
         <Keyword name="$P2S"  value="FSC-A" />
         <Keyword name="$P2R"  value="16777216" />
         <Keyword name="$P2B"  value="32" />
         <Keyword name="$P2E"  value="0,0" />
         <Keyword name="$P2G"  value="1.0" />
         <Keyword name="P2DISPLAY"  value="LIN" />
         <Keyword name="$P3N"  value="SSC-H" />
         <Keyword name="$P3S"  value="SSC-H" />
         <Keyword name="$P3R"  value="16777216" />
         <Keyword name="$P3B"  value="32" />
         <Keyword name="$P3E"  value="0,0" />
         <Keyword name="$P3G"  value="1.0" />
         <Keyword name="P3DISPLAY"  value="LIN" />
         <Keyword name="$P4N"  value="SSC-A" />
         <Keyword name="$P4S"  value="SSC-A" />
         <Keyword name="$P4R"  value="16777216" />
         <Keyword name="$P4B"  value="32" />
         <Keyword name="$P4E"  value="0,0" />
         <Keyword name="$P4G"  value="1.0" />
         <Keyword name="P4DISPLAY"  value="LIN" />
         <Keyword name="$P5N"  value="FL5-H" />
         <Keyword name="$P5S"  value="AF488-H" />
         <Keyword name="$P5R"  value="16777216" />
         <Keyword name="$P5B"  value="32" />
         <Keyword name="$P5E"  value="0,0" />
         <Keyword name="$P5G"  value="1.0" />
         <Keyword name="P5DISPLAY"  value="LOG" />
         <Keyword name="$P6N"  value="FL5-A" />
         <Keyword name="$P6S"  value="AF488-A" />
         <Keyword name="$P6R"  value="16777216" />
         <Keyword name="$P6B"  value="32" />
         <Keyword name="$P6E"  value="0,0" />
         <Keyword name="$P6G"  value="1.0" />
         <Keyword name="P6DISPLAY"  value="LOG" />
         <Keyword name="$P7N"  value="FSC-Width" />
         <Keyword name="$P7S"  value="FSC-Width" />
         <Keyword name="$P7R"  value="10000" />
         <Keyword name="$P7B"  value="32" />
         <Keyword name="$P7E"  value="0,0" />
         <Keyword name="$P7G"  value="1.0" />
         <Keyword name="P7DISPLAY"  value="LIN" />
         <Keyword name="$P8N"  value="Time" />
         <Keyword name="$P8S"  value="Time" />
         <Keyword name="$P8R"  value="900000000" />
         <Keyword name="$P8B"  value="32" />
         <Keyword name="$P8E"  value="0,0" />
         <Keyword name="$P8G"  value="1.0" />
         <Keyword name="P8DISPLAY"  value="LIN" />
         <Keyword name="PLTNO"  value="01" />
         <Keyword name="$SMNO"  value="B6" />
         <Keyword name="$LOST"  value="0" />
         <Keyword name="$ABRT"  value="1104" />
         <Keyword name="IMPTTB"  value="False" />
         <Keyword name="FLLW"  value="True" />
         <Keyword name="RCD"  value="True" />
         <Keyword name="$VOL"  value="10261.87" />
         <Keyword name="$OP"  value="CytoFLEX S" />
         <Keyword name="DURTIM"  value="5.046820" />
         <Keyword name="SMFLWRTHIS"  value="5.01422,122" />
         <Keyword name="USCOMP"  value="False" />
         <Keyword name="AHCOMPSYNC"  value="False" />
         <Keyword name="COMPCHH"  value="AF488" />
         <Keyword name="COMPBGH"  value="0" />
         <Keyword name="COMPAFH"  value="0" />
         <Keyword name="COMPH"  value="1" />
         <Keyword name="COMPGAINH"  value="40" />
         <Keyword name="COMPCHA"  value="AF488" />
         <Keyword name="COMPBGA"  value="0" />
         <Keyword name="COMPAFA"  value="0" />
         <Keyword name="COMPA"  value="1" />
         <Keyword name="COMPGAINA"  value="40" />
         <Keyword name="SN"  value="BB20067" />
         <Keyword name="$CYTSN"  value="BB20067" />
         <Keyword name="FLDSM"  value="10" />
         <Keyword name="CHAR"  value="15" />
         <Keyword name="CH1ID"  value="FSC" />
         <Keyword name="CH1NM"  value="FSC" />
         <Keyword name="CH1AD"  value="14" />
         <Keyword name="CH1DA"  value="22" />
         <Keyword name="CH1TH"  value="10000" />
         <Keyword name="CH1TR"  value="64" />
         <Keyword name="CH1GAIN"  value="75" />
         <Keyword name="CH1USH"  value="True" />
         <Keyword name="CH1DELAY"  value="0" />
         <Keyword name="CH1DELTA"  value="24" />
         <Keyword name="CH1THUS"  value="False" />
         <Keyword name="CH1FL"  value="False" />
         <Keyword name="CH1HS"  value="8" />
         <Keyword name="CH1AS"  value="2" />
         <Keyword name="CH1HATFL"  value="375" />
         <Keyword name="CH1AATFL"  value="30000" />
         <Keyword name="CH1HAVAL"  value="5000000" />
         <Keyword name="CH2ID"  value="SSC" />
         <Keyword name="CH2NM"  value="SSC" />
         <Keyword name="CH2AD"  value="11" />
         <Keyword name="CH2DA"  value="19" />
         <Keyword name="CH2TH"  value="10000" />
         <Keyword name="CH2TR"  value="64" />
         <Keyword name="CH2GAIN"  value="132" />
         <Keyword name="CH2USH"  value="True" />
         <Keyword name="CH2DELAY"  value="0" />
         <Keyword name="CH2DELTA"  value="24" />
         <Keyword name="CH2THUS"  value="False" />
         <Keyword name="CH2FL"  value="False" />
         <Keyword name="CH2HS"  value="8" />
         <Keyword name="CH2AS"  value="2" />
         <Keyword name="CH2FLNMS"  value="SSC" />
         <Keyword name="CH2HATFL"  value="375" />
         <Keyword name="CH2AATFL"  value="30000" />
         <Keyword name="CH2HAVAL"  value="6875000" />
         <Keyword name="CH3ID"  value="FL5" />
         <Keyword name="CH3NM"  value="AF488" />
         <Keyword name="CH3AD"  value="12" />
         <Keyword name="CH3DA"  value="20" />
         <Keyword name="CH3TH"  value="10000" />
         <Keyword name="CH3TR"  value="64" />
         <Keyword name="CH3GAIN"  value="40" />
         <Keyword name="CH3USH"  value="True" />
         <Keyword name="CH3DELAY"  value="0" />
         <Keyword name="CH3DELTA"  value="24" />
         <Keyword name="CH3THUS"  value="False" />
         <Keyword name="CH3FL"  value="True" />
         <Keyword name="CH3HS"  value="8" />
         <Keyword name="CH3AS"  value="2" />
         <Keyword name="CH3FLNMS"  value="FITC,GFP,AF488,CFSE,CytoxGreen" />
         <Keyword name="CH3HATFL"  value="375" />
         <Keyword name="CH3AATFL"  value="30000" />
         <Keyword name="CH3HAVAL"  value="6875000" />
         <Keyword name="CH4ID"  value="FL6" />
         <Keyword name="CH4NM"  value="PerCP" />
         <Keyword name="CH4AD"  value="13" />
         <Keyword name="CH4DA"  value="21" />
         <Keyword name="CH4TH"  value="10000" />
         <Keyword name="CH4TR"  value="64" />
         <Keyword name="CH4GAIN"  value="259" />
         <Keyword name="CH4USH"  value="True" />
         <Keyword name="CH4DELAY"  value="0" />
         <Keyword name="CH4DELTA"  value="24" />
         <Keyword name="CH4THUS"  value="False" />
         <Keyword name="CH4FL"  value="False" />
         <Keyword name="CH4HS"  value="8" />
         <Keyword name="CH4AS"  value="2" />
         <Keyword name="CH4FLNMS"  value="PerCP,PC5,PerCPCy5.5" />
         <Keyword name="CH4HATFL"  value="375" />
         <Keyword name="CH4AATFL"  value="30000" />
         <Keyword name="CH4HAVAL"  value="6875000" />
         <Keyword name="CH5ID"  value="FL11" />
         <Keyword name="CH5NM"  value="APC" />
         <Keyword name="CH5AD"  value="8" />
         <Keyword name="CH5DA"  value="16" />
         <Keyword name="CH5TH"  value="10000" />
         <Keyword name="CH5TR"  value="64" />
         <Keyword name="CH5GAIN"  value="150" />
         <Keyword name="CH5USH"  value="True" />
         <Keyword name="CH5DELAY"  value="-37.6" />
         <Keyword name="CH5DELTA"  value="24" />
         <Keyword name="CH5THUS"  value="False" />
         <Keyword name="CH5FL"  value="False" />
         <Keyword name="CH5HS"  value="8" />
         <Keyword name="CH5AS"  value="2" />
         <Keyword name="CH5FLNMS"  value="APC,AF647,CrellTraceFarRed,SytoxRed" />
         <Keyword name="CH5HATFL"  value="375" />
         <Keyword name="CH5AATFL"  value="30000" />
         <Keyword name="CH5HAVAL"  value="6875000" />
         <Keyword name="CH6ID"  value="FL12" />
         <Keyword name="CH6NM"  value="APC-A700" />
         <Keyword name="CH6AD"  value="9" />
         <Keyword name="CH6DA"  value="17" />
         <Keyword name="CH6TH"  value="10000" />
         <Keyword name="CH6TR"  value="64" />
         <Keyword name="CH6GAIN"  value="221" />
         <Keyword name="CH6USH"  value="True" />
         <Keyword name="CH6DELAY"  value="-37.6" />
         <Keyword name="CH6DELTA"  value="24" />
         <Keyword name="CH6THUS"  value="False" />
         <Keyword name="CH6FL"  value="False" />
         <Keyword name="CH6HS"  value="8" />
         <Keyword name="CH6AS"  value="2" />
         <Keyword name="CH6FLNMS"  value="APC-A700" />
         <Keyword name="CH6HATFL"  value="375" />
         <Keyword name="CH6AATFL"  value="30000" />
         <Keyword name="CH6HAVAL"  value="6875000" />
         <Keyword name="CH7ID"  value="FL13" />
         <Keyword name="CH7NM"  value="APC-A750" />
         <Keyword name="CH7AD"  value="10" />
         <Keyword name="CH7DA"  value="18" />
         <Keyword name="CH7TH"  value="10000" />
         <Keyword name="CH7TR"  value="64" />
         <Keyword name="CH7GAIN"  value="209" />
         <Keyword name="CH7USH"  value="True" />
         <Keyword name="CH7DELAY"  value="-37.6" />
         <Keyword name="CH7DELTA"  value="24" />
         <Keyword name="CH7THUS"  value="False" />
         <Keyword name="CH7FL"  value="False" />
         <Keyword name="CH7HS"  value="8" />
         <Keyword name="CH7AS"  value="2" />
         <Keyword name="CH7FLNMS"  value="APC-A750" />
         <Keyword name="CH7HATFL"  value="375" />
         <Keyword name="CH7AATFL"  value="30000" />
         <Keyword name="CH7HAVAL"  value="6875000" />
         <Keyword name="CH8ID"  value="FL1" />
         <Keyword name="CH8NM"  value="BV421" />
         <Keyword name="CH8AD"  value="0" />
         <Keyword name="CH8DA"  value="0" />
         <Keyword name="CH8TH"  value="10000" />
         <Keyword name="CH8TR"  value="64" />
         <Keyword name="CH8GAIN"  value="30" />
         <Keyword name="CH8USH"  value="True" />
         <Keyword name="CH8DELAY"  value="37.76" />
         <Keyword name="CH8DELTA"  value="24" />
         <Keyword name="CH8THUS"  value="False" />
         <Keyword name="CH8FL"  value="False" />
         <Keyword name="CH8HS"  value="8" />
         <Keyword name="CH8AS"  value="2" />
         <Keyword name="CH8FLNMS"  value="BV421,SytoxBlue" />
         <Keyword name="CH8HATFL"  value="375" />
         <Keyword name="CH8AATFL"  value="30000" />
         <Keyword name="CH8HAVAL"  value="6875000" />
         <Keyword name="CH9ID"  value="FL2" />
         <Keyword name="CH9NM"  value="KO525" />
         <Keyword name="CH9AD"  value="1" />
         <Keyword name="CH9DA"  value="1" />
         <Keyword name="CH9TH"  value="10000" />
         <Keyword name="CH9TR"  value="64" />
         <Keyword name="CH9GAIN"  value="38" />
         <Keyword name="CH9USH"  value="True" />
         <Keyword name="CH9DELAY"  value="37.76" />
         <Keyword name="CH9DELTA"  value="24" />
         <Keyword name="CH9THUS"  value="False" />
         <Keyword name="CH9FL"  value="False" />
         <Keyword name="CH9HS"  value="8" />
         <Keyword name="CH9AS"  value="2" />
         <Keyword name="CH9FLNMS"  value="KO525" />
         <Keyword name="CH9HATFL"  value="375" />
         <Keyword name="CH9AATFL"  value="30000" />
         <Keyword name="CH9HAVAL"  value="6875000" />
         <Keyword name="CH10ID"  value="FL3" />
         <Keyword name="CH10NM"  value="Violet610" />
         <Keyword name="CH10AD"  value="2" />
         <Keyword name="CH10DA"  value="2" />
         <Keyword name="CH10TH"  value="10000" />
         <Keyword name="CH10TR"  value="64" />
         <Keyword name="CH10GAIN"  value="211" />
         <Keyword name="CH10USH"  value="True" />
         <Keyword name="CH10DELAY"  value="37.76" />
         <Keyword name="CH10DELTA"  value="24" />
         <Keyword name="CH10THUS"  value="False" />
         <Keyword name="CH10FL"  value="False" />
         <Keyword name="CH10HS"  value="8" />
         <Keyword name="CH10AS"  value="2" />
         <Keyword name="CH10FLNMS"  value="Violet610" />
         <Keyword name="CH10HATFL"  value="375" />
         <Keyword name="CH10AATFL"  value="30000" />
         <Keyword name="CH10HAVAL"  value="6875000" />
         <Keyword name="CH11ID"  value="FL4" />
         <Keyword name="CH11NM"  value="BV785" />
         <Keyword name="CH11AD"  value="3" />
         <Keyword name="CH11DA"  value="3" />
         <Keyword name="CH11TH"  value="10000" />
         <Keyword name="CH11TR"  value="64" />
         <Keyword name="CH11GAIN"  value="138" />
         <Keyword name="CH11USH"  value="True" />
         <Keyword name="CH11DELAY"  value="37.76" />
         <Keyword name="CH11DELTA"  value="24" />
         <Keyword name="CH11THUS"  value="False" />
         <Keyword name="CH11FL"  value="False" />
         <Keyword name="CH11HS"  value="8" />
         <Keyword name="CH11AS"  value="2" />
         <Keyword name="CH11FLNMS"  value="BV785" />
         <Keyword name="CH11HATFL"  value="375" />
         <Keyword name="CH11AATFL"  value="30000" />
         <Keyword name="CH11HAVAL"  value="6875000" />
         <Keyword name="CH12ID"  value="FL7" />
         <Keyword name="CH12NM"  value="PE" />
         <Keyword name="CH12AD"  value="5" />
         <Keyword name="CH12DA"  value="5" />
         <Keyword name="CH12TH"  value="10000" />
         <Keyword name="CH12TR"  value="64" />
         <Keyword name="CH12GAIN"  value="270" />
         <Keyword name="CH12USH"  value="True" />
         <Keyword name="CH12DELAY"  value="-76.96" />
         <Keyword name="CH12DELTA"  value="24" />
         <Keyword name="CH12THUS"  value="False" />
         <Keyword name="CH12FL"  value="False" />
         <Keyword name="CH12HS"  value="8" />
         <Keyword name="CH12AS"  value="2" />
         <Keyword name="CH12FLNMS"  value="PE,SytoxOrange,Celltraceyellow" />
         <Keyword name="CH12HATFL"  value="375" />
         <Keyword name="CH12AATFL"  value="30000" />
         <Keyword name="CH12HAVAL"  value="6875000" />
         <Keyword name="CH13ID"  value="FL8" />
         <Keyword name="CH13NM"  value="PB450" />
         <Keyword name="CH13AD"  value="4" />
         <Keyword name="CH13DA"  value="4" />
         <Keyword name="CH13TH"  value="10000" />
         <Keyword name="CH13TR"  value="64" />
         <Keyword name="CH13GAIN"  value="150" />
         <Keyword name="CH13USH"  value="True" />
         <Keyword name="CH13DELAY"  value="-76.96" />
         <Keyword name="CH13DELTA"  value="24" />
         <Keyword name="CH13THUS"  value="False" />
         <Keyword name="CH13FL"  value="False" />
         <Keyword name="CH13HS"  value="8" />
         <Keyword name="CH13AS"  value="2" />
         <Keyword name="CH13FLNMS"  value="PB450,mCherry,AF594" />
         <Keyword name="CH13HATFL"  value="375" />
         <Keyword name="CH13AATFL"  value="30000" />
         <Keyword name="CH13HAVAL"  value="6875000" />
         <Keyword name="CH14ID"  value="FL9" />
         <Keyword name="CH14NM"  value="PC5.5" />
         <Keyword name="CH14AD"  value="6" />
         <Keyword name="CH14DA"  value="6" />
         <Keyword name="CH14TH"  value="10000" />
         <Keyword name="CH14TR"  value="64" />
         <Keyword name="CH14GAIN"  value="349" />
         <Keyword name="CH14USH"  value="True" />
         <Keyword name="CH14DELAY"  value="-76.96" />
         <Keyword name="CH14DELTA"  value="24" />
         <Keyword name="CH14THUS"  value="False" />
         <Keyword name="CH14FL"  value="False" />
         <Keyword name="CH14HS"  value="8" />
         <Keyword name="CH14AS"  value="2" />
         <Keyword name="CH14FLNMS"  value="PC5.5" />
         <Keyword name="CH14HATFL"  value="375" />
         <Keyword name="CH14AATFL"  value="30000" />
         <Keyword name="CH14HAVAL"  value="6875000" />
         <Keyword name="CH15ID"  value="FL10" />
         <Keyword name="CH15NM"  value="PC7" />
         <Keyword name="CH15AD"  value="7" />
         <Keyword name="CH15DA"  value="7" />
         <Keyword name="CH15TH"  value="10000" />
         <Keyword name="CH15TR"  value="64" />
         <Keyword name="CH15GAIN"  value="541" />
         <Keyword name="CH15USH"  value="True" />
         <Keyword name="CH15DELAY"  value="-76.96" />
         <Keyword name="CH15DELTA"  value="24" />
         <Keyword name="CH15THUS"  value="False" />
         <Keyword name="CH15FL"  value="False" />
         <Keyword name="CH15HS"  value="8" />
         <Keyword name="CH15AS"  value="2" />
         <Keyword name="CH15FLNMS"  value="PC7" />
         <Keyword name="CH15HATFL"  value="375" />
         <Keyword name="CH15AATFL"  value="30000" />
         <Keyword name="CH15HAVAL"  value="6875000" />
         <Keyword name="PCHID"  value="FSC" />
         <Keyword name="PCHTP"  value="AutoThreshold" />
         <Keyword name="TRLGC"  value="None" />
         <Keyword name="WCH"  value="FSC" />
         <Keyword name="DGAIN"  value="1" />
         <Keyword name="SWVER"  value="CytExpert 2.5.0.77" />
       </Keywords>
       <SampleNode name="01-Well-B6.fcs"  annotation=""  owningGroup=""  expanded="1"  sortPriority="10"  count="15000"  sampleID="12" >
         <Graph smoothing="0"  backColor="#ffffff"  foreColor="#000000"  type="Pseudocolor"  fast="1" >
           <Axis dimension="x"  name="FSC-H"  label=""  auto="auto" />
           <Axis dimension="y"  name="SSC-H"  label=""  auto="auto" />
           <GraphSettings level="5%"  smoothingHighResolution="1"  contourHighResolution="1"  histogramSmoothingCount="0"  graphResolution="256"  showOutliers="0"  drawLargeDots="0"  dotsToDraw="8000"  tint="le.chartfill.tinted.40"  lineWeight="le.lineweight.normal"  lineStyle="le.linestyle.solid" />
           <GraphEnvironment showGrid="0"  showAxes="tnlTNL"  showGates="1"  showFreqOnPlots="1"  showGateNameOnPlots="1"  showMedians="0"  showUncomped="0"  addEventParam="0"  lastYAxisName="" >
             <TextTraits font="SansSerif"  size="11"  name="Labels"  style="plain"  color="#000000"  background="#00ffffff"  just="left" />
             <TextTraits font="SansSerif"  size="11"  name="LayoutGates"  style="plain"  color="#000000"  background="#00ffffff"  just="left" />
             <TextTraits font="SansSerif"  size="9"  name="Numbers"  style="plain"  color="#000000"  background="#00ffffff"  just="left" />
             <TextTraits font="SansSerif"  size="9"  name="Legend"  style="plain"  color="#000000"  background="#00ffffff"  just="left" />
             <WindowPosition x="0"  y="0"  width="0"  height="0"  displayed="0"  panelState="" />
           </GraphEnvironment>
         </Graph>
         <Subpopulations>
           <Population name="cells"  annotation=""  owningGroup="All Samples"  expanded="1"  sortPriority="10"  count="9072" >
             <Graph smoothing="0"  backColor="#ffffff"  foreColor="#000000"  heatMapStatParameter="FL5-H"  type="Pseudocolor"  fast="1" >
               <Axis dimension="x"  name="FSC-A"  label=""  auto="auto" />
               <Axis dimension="y"  name="SSC-A"  label=""  auto="auto" />
               <GraphSettings level="5%"  smoothingHighResolution="1"  contourHighResolution="1"  histogramSmoothingCount="0"  graphResolution="256"  showOutliers="0"  drawLargeDots="0"  dotsToDraw="8000"  tint="le.chartfill.tinted.40"  lineWeight="le.lineweight.normal"  lineStyle="le.linestyle.solid" />
               <GraphEnvironment showGrid="0"  showAxes="tnlTNL"  showGates="1"  showFreqOnPlots="1"  showGateNameOnPlots="1"  showMedians="0"  showUncomped="0"  addEventParam="0"  lastYAxisName="" >
                 <TextTraits font="SansSerif"  size="11"  name="Labels"  style="plain"  color="#000000"  background="#00ffffff"  just="left" />
                 <TextTraits font="SansSerif"  size="11"  name="LayoutGates"  style="plain"  color="#000000"  background="#00ffffff"  just="left" />
                 <TextTraits font="SansSerif"  size="9"  name="Numbers"  style="plain"  color="#000000"  background="#00ffffff"  just="left" />
                 <TextTraits font="SansSerif"  size="9"  name="Legend"  style="plain"  color="#000000"  background="#00ffffff"  just="left" />
                 <WindowPosition x="620"  y="20"  width="390"  height="582"  displayed="1"  panelState="---" />
               </GraphEnvironment>
             </Graph>
             <Gate gating:id="ID372940962" >
               <gating:PolygonGate eventsInside="1"  annoOffsetX="42"  annoOffsetY="-19"  tint="#000000"  isTinted="0"  lineWeight="Normal"  userDefined="1"  quadId="-1"  gateResolution="256" >
                 <gating:dimension>
                   <data-type:fcs-dimension data-type:name="FSC-A" />
                 </gating:dimension>
                 <gating:dimension>
                   <data-type:fcs-dimension data-type:name="SSC-A" />
                 </gating:dimension>
                 <gating:vertex>
                   <gating:coordinate data-type:value="2162614.511690101" />
                   <gating:coordinate data-type:value="655209.1110176032" />
                 </gating:vertex>
                 <gating:vertex>
                   <gating:coordinate data-type:value="1819760.9915441095" />
                   <gating:coordinate data-type:value="1825225.3806918946" />
                 </gating:vertex>
                 <gating:vertex>
                   <gating:coordinate data-type:value="1872507.6869511849" />
                   <gating:coordinate data-type:value="2714437.745644356" />
                 </gating:vertex>
                 <gating:vertex>
                   <gating:coordinate data-type:value="2531841.3795396304" />
                   <gating:coordinate data-type:value="4305659.872401392" />
                 </gating:vertex>
                 <gating:vertex>
                   <gating:coordinate data-type:value="3797762.069309446" />
                   <gating:coordinate data-type:value="5569277.443649627" />
                 </gating:vertex>
                 <gating:vertex>
                   <gating:coordinate data-type:value="5327416.236114639" />
                   <gating:coordinate data-type:value="4446061.824762307" />
                 </gating:vertex>
                 <gating:vertex>
                   <gating:coordinate data-type:value="5485656.322335866" />
                   <gating:coordinate data-type:value="2246431.2377746394" />
                 </gating:vertex>
                 <gating:vertex>
                   <gating:coordinate data-type:value="4694455.891229732" />
                   <gating:coordinate data-type:value="982813.6665264048" />
                 </gating:vertex>
                 <gating:vertex>
                   <gating:coordinate data-type:value="2769201.5088714706" />
                   <gating:coordinate data-type:value="280803.9047218299" />
                 </gating:vertex>
                 <gating:vertex>
                   <gating:coordinate data-type:value="2426347.988725479" />
                   <gating:coordinate data-type:value="280803.9047218299" />
                 </gating:vertex>
               </gating:PolygonGate>
             </Gate>
             <Subpopulations>
               <Population name="Single Cells"  annotation=""  owningGroup="All Samples"  expanded="1"  sortPriority="10"  count="8550" >
                 <Graph smoothing="13"  backColor="#ffffff"  foreColor="#000000"  heatMapStatParameter="FL5-H"  type="Histogram"  fast="1" >
                   <Axis dimension="x"  name="FL5-A"  label=""  auto="auto" />
                   <Axis dimension="y"  name=""  label=""  auto="auto" />
                   <GraphSettings level="5%"  smoothingHighResolution="1"  contourHighResolution="1"  histogramSmoothingCount="0"  graphResolution="256"  showOutliers="0"  drawLargeDots="0"  dotsToDraw="8000"  tint="le.chartfill.tinted.40"  lineWeight="le.lineweight.normal"  lineStyle="le.linestyle.solid" />
                   <GraphEnvironment showGrid="0"  showAxes="tnlTNL"  showGates="1"  showFreqOnPlots="1"  showGateNameOnPlots="1"  showMedians="0"  showUncomped="0"  addEventParam="0"  lastYAxisName="" >
                     <TextTraits font="SansSerif"  size="11"  name="Labels"  style="plain"  color="#000000"  background="#00ffffff"  just="left" />
                     <TextTraits font="SansSerif"  size="11"  name="LayoutGates"  style="plain"  color="#000000"  background="#00ffffff"  just="left" />
                     <TextTraits font="SansSerif"  size="9"  name="Numbers"  style="plain"  color="#000000"  background="#00ffffff"  just="left" />
                     <TextTraits font="SansSerif"  size="9"  name="Legend"  style="plain"  color="#000000"  background="#00ffffff"  just="left" />
                     <WindowPosition x="620"  y="20"  width="390"  height="582"  displayed="1"  panelState="---" />
                   </GraphEnvironment>
                 </Graph>
                 <Gate gating:id="ID1104432668"  gating:parent_id="ID372940962" >
                   <gating:PolygonGate eventsInside="1"  annoOffsetX="-40"  annoOffsetY="-38"  tint="#000000"  isTinted="0"  lineWeight="Normal"  userDefined="1"  quadId="-1"  gateResolution="256" >
                     <gating:dimension>
                       <data-type:fcs-dimension data-type:name="FSC-A" />
                     </gating:dimension>
                     <gating:dimension>
                       <data-type:fcs-dimension data-type:name="FSC-H" />
                     </gating:dimension>
                     <gating:vertex>
                       <gating:coordinate data-type:value="5802136.494778319" />
                       <gating:coordinate data-type:value="2415518.5185185187" />
                     </gating:vertex>
                     <gating:vertex>
                       <gating:coordinate data-type:value="3296668.4629422273" />
                       <gating:coordinate data-type:value="1417268.5185185187" />
                     </gating:vertex>
                     <gating:vertex>
                       <gating:coordinate data-type:value="1951627.7300617986" />
                       <gating:coordinate data-type:value="924305.5555555555" />
                     </gating:vertex>
                     <gating:vertex>
                       <gating:coordinate data-type:value="1107680.6035485885" />
                       <gating:coordinate data-type:value="640851.8518518518" />
                     </gating:vertex>
                     <gating:vertex>
                       <gating:coordinate data-type:value="342853.5201459916" />
                       <gating:coordinate data-type:value="1257055.5555555555" />
                     </gating:vertex>
                     <gating:vertex>
                       <gating:coordinate data-type:value="1292294.037473353" />
                       <gating:coordinate data-type:value="1971851.8518518517" />
                     </gating:vertex>
                     <gating:vertex>
                       <gating:coordinate data-type:value="2980188.2904997733" />
                       <gating:coordinate data-type:value="2353898.1481481483" />
                     </gating:vertex>
                     <gating:vertex>
                       <gating:coordinate data-type:value="4694455.891229732" />
                       <gating:coordinate data-type:value="2514111.111111111" />
                     </gating:vertex>
                   </gating:PolygonGate>
                 </Gate>
                 <Subpopulations>
                   <Statistic name="Median"  annotation=""  owningGroup="All Samples"  expanded="1"  sortPriority="5"  id="FL5-A"  ancestor=""  correlate=""  value="11161.512695312" />
                 </Subpopulations>
               </Population>
             </Subpopulations>
           </Population>
         </Subpopulations>
       </SampleNode>
     </Sample>
     <Sample>
       <DataSet uri="file:/W:/70-Science/07-Projects/M005%20huVP1/04-Raw%20data/FACS/Jemima/221223%20EXP22000508%20MoA%20AntiBKV%20and%20VP1%20Ib1/Exp_20221223_1/01-Well-F4.fcs"  sampleID="34" />
       <Transformations>
         <transforms:linear transforms:minRange="0"  transforms:maxRange="2662000"  gain="1" >
           <data-type:parameter data-type:name="FSC-H" />
         </transforms:linear>
         <transforms:linear transforms:minRange="0"  transforms:maxRange="6276856.753442001"  gain="1" >
           <data-type:parameter data-type:name="FSC-A" />
         </transforms:linear>
         <transforms:linear transforms:minRange="0"  transforms:maxRange="2000000"  gain="1" >
           <data-type:parameter data-type:name="SSC-H" />
         </transforms:linear>
         <transforms:linear transforms:minRange="0"  transforms:maxRange="10108940.569985878"  gain="1" >
           <data-type:parameter data-type:name="SSC-A" />
         </transforms:linear>
         <transforms:biex transforms:length="256"  transforms:maxRange="16777216"  transforms:neg="0"  transforms:width="-100"  transforms:pos="6.2247198959" >
           <data-type:parameter data-type:name="FL5-H" />
         </transforms:biex>
         <transforms:log transforms:offset="316.2277660168"  transforms:decades="3.7247198959" >
           <data-type:parameter data-type:name="FL5-A" />
         </transforms:log>
         <transforms:linear transforms:minRange="0"  transforms:maxRange="2000000"  gain="1" >
           <data-type:parameter data-type:name="FSC-Width" />
         </transforms:linear>
         <transforms:linear transforms:minRange="0"  transforms:maxRange="4"  gain="0.000019596" >
           <data-type:parameter data-type:name="Time" />
         </transforms:linear>
       </Transformations>
       <Keywords>
         <Keyword name="FJ_FCS_VERSION"  value="3" />
         <Keyword name="$BEGINSTEXT"  value="0" />
         <Keyword name="$ENDSTEXT"  value="0" />
         <Keyword name="$BEGINDATA"  value="0000000000006272" />
         <Keyword name="$ENDDATA"  value="0000000000486271" />
         <Keyword name="$BEGINANALYSIS"  value="0" />
         <Keyword name="$ENDANALYSIS"  value="0" />
         <Keyword name="$TOT"  value="0000000000015000" />
         <Keyword name="FILVER"  value="1" />
         <Keyword name="$FIL"  value="01-Well-F4.fcs" />
         <Keyword name="$SYS"  value="Microsoft Windows NT 6.2.9200.0" />
         <Keyword name="$MODE"  value="L" />
         <Keyword name="$BYTEORD"  value="1,2,3,4" />
         <Keyword name="$DATATYPE"  value="F" />
         <Keyword name="$NEXTDATA"  value="0" />
         <Keyword name="CYTEXPERTFIL"  value="True" />
         <Keyword name="TBID"  value="5f6fa855-cf2f-442c-9aa4-6ef3deaf9573" />
         <Keyword name="TBNM"  value="01-Well-F4" />
         <Keyword name="$PAR"  value="8" />
         <Keyword name="$BTIM"  value="11:12:46" />
         <Keyword name="$ETIM"  value="11:12:50" />
         <Keyword name="$DATE"  value="23-Dec-2022" />
         <Keyword name="$CYT"  value="CytoFLEX S" />
         <Keyword name="RCTOT"  value="15000" />
         <Keyword name="USRCTOT"  value="True" />
         <Keyword name="CGNM"  value="All Events " />
         <Keyword name="RCTIM"  value="600" />
         <Keyword name="USRCTIM"  value="False" />
         <Keyword name="$SPILLOVER"  value="2,FL5-H,FL5-A,1,0,0,1" />
         <Keyword name="RCVOL"  value="30" />
         <Keyword name="USRCVOL"  value="True" />
         <Keyword name="$TIMESTEP"  value="0.00002" />
         <Keyword name="$P1N"  value="FSC-H" />
         <Keyword name="$P1S"  value="FSC-H" />
         <Keyword name="$P1R"  value="16777216" />
         <Keyword name="$P1B"  value="32" />
         <Keyword name="$P1E"  value="0,0" />
         <Keyword name="$P1G"  value="1.0" />
         <Keyword name="P1DISPLAY"  value="LIN" />
         <Keyword name="$P2N"  value="FSC-A" />
         <Keyword name="$P2S"  value="FSC-A" />
         <Keyword name="$P2R"  value="16777216" />
         <Keyword name="$P2B"  value="32" />
         <Keyword name="$P2E"  value="0,0" />
         <Keyword name="$P2G"  value="1.0" />
         <Keyword name="P2DISPLAY"  value="LIN" />
         <Keyword name="$P3N"  value="SSC-H" />
         <Keyword name="$P3S"  value="SSC-H" />
         <Keyword name="$P3R"  value="16777216" />
         <Keyword name="$P3B"  value="32" />
         <Keyword name="$P3E"  value="0,0" />
         <Keyword name="$P3G"  value="1.0" />
         <Keyword name="P3DISPLAY"  value="LIN" />
         <Keyword name="$P4N"  value="SSC-A" />
         <Keyword name="$P4S"  value="SSC-A" />
         <Keyword name="$P4R"  value="16777216" />
         <Keyword name="$P4B"  value="32" />
         <Keyword name="$P4E"  value="0,0" />
         <Keyword name="$P4G"  value="1.0" />
         <Keyword name="P4DISPLAY"  value="LIN" />
         <Keyword name="$P5N"  value="FL5-H" />
         <Keyword name="$P5S"  value="AF488-H" />
         <Keyword name="$P5R"  value="16777216" />
         <Keyword name="$P5B"  value="32" />
         <Keyword name="$P5E"  value="0,0" />
         <Keyword name="$P5G"  value="1.0" />
         <Keyword name="P5DISPLAY"  value="LOG" />
         <Keyword name="$P6N"  value="FL5-A" />
         <Keyword name="$P6S"  value="AF488-A" />
         <Keyword name="$P6R"  value="16777216" />
         <Keyword name="$P6B"  value="32" />
         <Keyword name="$P6E"  value="0,0" />
         <Keyword name="$P6G"  value="1.0" />
         <Keyword name="P6DISPLAY"  value="LOG" />
         <Keyword name="$P7N"  value="FSC-Width" />
         <Keyword name="$P7S"  value="FSC-Width" />
         <Keyword name="$P7R"  value="10000" />
         <Keyword name="$P7B"  value="32" />
         <Keyword name="$P7E"  value="0,0" />
         <Keyword name="$P7G"  value="1.0" />
         <Keyword name="P7DISPLAY"  value="LIN" />
         <Keyword name="$P8N"  value="Time" />
         <Keyword name="$P8S"  value="Time" />
         <Keyword name="$P8R"  value="900000000" />
         <Keyword name="$P8B"  value="32" />
         <Keyword name="$P8E"  value="0,0" />
         <Keyword name="$P8G"  value="1.0" />
         <Keyword name="P8DISPLAY"  value="LIN" />
         <Keyword name="PLTNO"  value="01" />
         <Keyword name="$SMNO"  value="F4" />
         <Keyword name="$LOST"  value="0" />
         <Keyword name="$ABRT"  value="1261" />
         <Keyword name="IMPTTB"  value="False" />
         <Keyword name="FLLW"  value="True" />
         <Keyword name="RCD"  value="True" />
         <Keyword name="$VOL"  value="8301.002" />
         <Keyword name="$OP"  value="CytoFLEX S" />
         <Keyword name="DURTIM"  value="4.082460" />
         <Keyword name="SMFLWRTHIS"  value="4.06153,122" />
         <Keyword name="USCOMP"  value="False" />
         <Keyword name="AHCOMPSYNC"  value="False" />
         <Keyword name="COMPCHH"  value="AF488" />
         <Keyword name="COMPBGH"  value="0" />
         <Keyword name="COMPAFH"  value="0" />
         <Keyword name="COMPH"  value="1" />
         <Keyword name="COMPGAINH"  value="40" />
         <Keyword name="COMPCHA"  value="AF488" />
         <Keyword name="COMPBGA"  value="0" />
         <Keyword name="COMPAFA"  value="0" />
         <Keyword name="COMPA"  value="1" />
         <Keyword name="COMPGAINA"  value="40" />
         <Keyword name="SN"  value="BB20067" />
         <Keyword name="$CYTSN"  value="BB20067" />
         <Keyword name="FLDSM"  value="10" />
         <Keyword name="CHAR"  value="15" />
         <Keyword name="CH1ID"  value="FSC" />
         <Keyword name="CH1NM"  value="FSC" />
         <Keyword name="CH1AD"  value="14" />
         <Keyword name="CH1DA"  value="22" />
         <Keyword name="CH1TH"  value="10000" />
         <Keyword name="CH1TR"  value="64" />
         <Keyword name="CH1GAIN"  value="75" />
         <Keyword name="CH1USH"  value="True" />
         <Keyword name="CH1DELAY"  value="0" />
         <Keyword name="CH1DELTA"  value="24" />
         <Keyword name="CH1THUS"  value="False" />
         <Keyword name="CH1FL"  value="False" />
         <Keyword name="CH1HS"  value="8" />
         <Keyword name="CH1AS"  value="2" />
         <Keyword name="CH1HATFL"  value="375" />
         <Keyword name="CH1AATFL"  value="30000" />
         <Keyword name="CH1HAVAL"  value="5000000" />
         <Keyword name="CH2ID"  value="SSC" />
         <Keyword name="CH2NM"  value="SSC" />
         <Keyword name="CH2AD"  value="11" />
         <Keyword name="CH2DA"  value="19" />
         <Keyword name="CH2TH"  value="10000" />
         <Keyword name="CH2TR"  value="64" />
         <Keyword name="CH2GAIN"  value="132" />
         <Keyword name="CH2USH"  value="True" />
         <Keyword name="CH2DELAY"  value="0" />
         <Keyword name="CH2DELTA"  value="24" />
         <Keyword name="CH2THUS"  value="False" />
         <Keyword name="CH2FL"  value="False" />
         <Keyword name="CH2HS"  value="8" />
         <Keyword name="CH2AS"  value="2" />
         <Keyword name="CH2FLNMS"  value="SSC" />
         <Keyword name="CH2HATFL"  value="375" />
         <Keyword name="CH2AATFL"  value="30000" />
         <Keyword name="CH2HAVAL"  value="6875000" />
         <Keyword name="CH3ID"  value="FL5" />
         <Keyword name="CH3NM"  value="AF488" />
         <Keyword name="CH3AD"  value="12" />
         <Keyword name="CH3DA"  value="20" />
         <Keyword name="CH3TH"  value="10000" />
         <Keyword name="CH3TR"  value="64" />
         <Keyword name="CH3GAIN"  value="40" />
         <Keyword name="CH3USH"  value="True" />
         <Keyword name="CH3DELAY"  value="0" />
         <Keyword name="CH3DELTA"  value="24" />
         <Keyword name="CH3THUS"  value="False" />
         <Keyword name="CH3FL"  value="True" />
         <Keyword name="CH3HS"  value="8" />
         <Keyword name="CH3AS"  value="2" />
         <Keyword name="CH3FLNMS"  value="FITC,GFP,AF488,CFSE,CytoxGreen" />
         <Keyword name="CH3HATFL"  value="375" />
         <Keyword name="CH3AATFL"  value="30000" />
         <Keyword name="CH3HAVAL"  value="6875000" />
         <Keyword name="CH4ID"  value="FL6" />
         <Keyword name="CH4NM"  value="PerCP" />
         <Keyword name="CH4AD"  value="13" />
         <Keyword name="CH4DA"  value="21" />
         <Keyword name="CH4TH"  value="10000" />
         <Keyword name="CH4TR"  value="64" />
         <Keyword name="CH4GAIN"  value="259" />
         <Keyword name="CH4USH"  value="True" />
         <Keyword name="CH4DELAY"  value="0" />
         <Keyword name="CH4DELTA"  value="24" />
         <Keyword name="CH4THUS"  value="False" />
         <Keyword name="CH4FL"  value="False" />
         <Keyword name="CH4HS"  value="8" />
         <Keyword name="CH4AS"  value="2" />
         <Keyword name="CH4FLNMS"  value="PerCP,PC5,PerCPCy5.5" />
         <Keyword name="CH4HATFL"  value="375" />
         <Keyword name="CH4AATFL"  value="30000" />
         <Keyword name="CH4HAVAL"  value="6875000" />
         <Keyword name="CH5ID"  value="FL11" />
         <Keyword name="CH5NM"  value="APC" />
         <Keyword name="CH5AD"  value="8" />
         <Keyword name="CH5DA"  value="16" />
         <Keyword name="CH5TH"  value="10000" />
         <Keyword name="CH5TR"  value="64" />
         <Keyword name="CH5GAIN"  value="150" />
         <Keyword name="CH5USH"  value="True" />
         <Keyword name="CH5DELAY"  value="-37.6" />
         <Keyword name="CH5DELTA"  value="24" />
         <Keyword name="CH5THUS"  value="False" />
         <Keyword name="CH5FL"  value="False" />
         <Keyword name="CH5HS"  value="8" />
         <Keyword name="CH5AS"  value="2" />
         <Keyword name="CH5FLNMS"  value="APC,AF647,CrellTraceFarRed,SytoxRed" />
         <Keyword name="CH5HATFL"  value="375" />
         <Keyword name="CH5AATFL"  value="30000" />
         <Keyword name="CH5HAVAL"  value="6875000" />
         <Keyword name="CH6ID"  value="FL12" />
         <Keyword name="CH6NM"  value="APC-A700" />
         <Keyword name="CH6AD"  value="9" />
         <Keyword name="CH6DA"  value="17" />
         <Keyword name="CH6TH"  value="10000" />
         <Keyword name="CH6TR"  value="64" />
         <Keyword name="CH6GAIN"  value="221" />
         <Keyword name="CH6USH"  value="True" />
         <Keyword name="CH6DELAY"  value="-37.6" />
         <Keyword name="CH6DELTA"  value="24" />
         <Keyword name="CH6THUS"  value="False" />
         <Keyword name="CH6FL"  value="False" />
         <Keyword name="CH6HS"  value="8" />
         <Keyword name="CH6AS"  value="2" />
         <Keyword name="CH6FLNMS"  value="APC-A700" />
         <Keyword name="CH6HATFL"  value="375" />
         <Keyword name="CH6AATFL"  value="30000" />
         <Keyword name="CH6HAVAL"  value="6875000" />
         <Keyword name="CH7ID"  value="FL13" />
         <Keyword name="CH7NM"  value="APC-A750" />
         <Keyword name="CH7AD"  value="10" />
         <Keyword name="CH7DA"  value="18" />
         <Keyword name="CH7TH"  value="10000" />
         <Keyword name="CH7TR"  value="64" />
         <Keyword name="CH7GAIN"  value="209" />
         <Keyword name="CH7USH"  value="True" />
         <Keyword name="CH7DELAY"  value="-37.6" />
         <Keyword name="CH7DELTA"  value="24" />
         <Keyword name="CH7THUS"  value="False" />
         <Keyword name="CH7FL"  value="False" />
         <Keyword name="CH7HS"  value="8" />
         <Keyword name="CH7AS"  value="2" />
         <Keyword name="CH7FLNMS"  value="APC-A750" />
         <Keyword name="CH7HATFL"  value="375" />
         <Keyword name="CH7AATFL"  value="30000" />
         <Keyword name="CH7HAVAL"  value="6875000" />
         <Keyword name="CH8ID"  value="FL1" />
         <Keyword name="CH8NM"  value="BV421" />
         <Keyword name="CH8AD"  value="0" />
         <Keyword name="CH8DA"  value="0" />
         <Keyword name="CH8TH"  value="10000" />
         <Keyword name="CH8TR"  value="64" />
         <Keyword name="CH8GAIN"  value="30" />
         <Keyword name="CH8USH"  value="True" />
         <Keyword name="CH8DELAY"  value="37.76" />
         <Keyword name="CH8DELTA"  value="24" />
         <Keyword name="CH8THUS"  value="False" />
         <Keyword name="CH8FL"  value="False" />
         <Keyword name="CH8HS"  value="8" />
         <Keyword name="CH8AS"  value="2" />
         <Keyword name="CH8FLNMS"  value="BV421,SytoxBlue" />
         <Keyword name="CH8HATFL"  value="375" />
         <Keyword name="CH8AATFL"  value="30000" />
         <Keyword name="CH8HAVAL"  value="6875000" />
         <Keyword name="CH9ID"  value="FL2" />
         <Keyword name="CH9NM"  value="KO525" />
         <Keyword name="CH9AD"  value="1" />
         <Keyword name="CH9DA"  value="1" />
         <Keyword name="CH9TH"  value="10000" />
         <Keyword name="CH9TR"  value="64" />
         <Keyword name="CH9GAIN"  value="38" />
         <Keyword name="CH9USH"  value="True" />
         <Keyword name="CH9DELAY"  value="37.76" />
         <Keyword name="CH9DELTA"  value="24" />
         <Keyword name="CH9THUS"  value="False" />
         <Keyword name="CH9FL"  value="False" />
         <Keyword name="CH9HS"  value="8" />
         <Keyword name="CH9AS"  value="2" />
         <Keyword name="CH9FLNMS"  value="KO525" />
         <Keyword name="CH9HATFL"  value="375" />
         <Keyword name="CH9AATFL"  value="30000" />
         <Keyword name="CH9HAVAL"  value="6875000" />
         <Keyword name="CH10ID"  value="FL3" />
         <Keyword name="CH10NM"  value="Violet610" />
         <Keyword name="CH10AD"  value="2" />
         <Keyword name="CH10DA"  value="2" />
         <Keyword name="CH10TH"  value="10000" />
         <Keyword name="CH10TR"  value="64" />
         <Keyword name="CH10GAIN"  value="211" />
         <Keyword name="CH10USH"  value="True" />
         <Keyword name="CH10DELAY"  value="37.76" />
         <Keyword name="CH10DELTA"  value="24" />
         <Keyword name="CH10THUS"  value="False" />
         <Keyword name="CH10FL"  value="False" />
         <Keyword name="CH10HS"  value="8" />
         <Keyword name="CH10AS"  value="2" />
         <Keyword name="CH10FLNMS"  value="Violet610" />
         <Keyword name="CH10HATFL"  value="375" />
         <Keyword name="CH10AATFL"  value="30000" />
         <Keyword name="CH10HAVAL"  value="6875000" />
         <Keyword name="CH11ID"  value="FL4" />
         <Keyword name="CH11NM"  value="BV785" />
         <Keyword name="CH11AD"  value="3" />
         <Keyword name="CH11DA"  value="3" />
         <Keyword name="CH11TH"  value="10000" />
         <Keyword name="CH11TR"  value="64" />
         <Keyword name="CH11GAIN"  value="138" />
         <Keyword name="CH11USH"  value="True" />
         <Keyword name="CH11DELAY"  value="37.76" />
         <Keyword name="CH11DELTA"  value="24" />
         <Keyword name="CH11THUS"  value="False" />
         <Keyword name="CH11FL"  value="False" />
         <Keyword name="CH11HS"  value="8" />
         <Keyword name="CH11AS"  value="2" />
         <Keyword name="CH11FLNMS"  value="BV785" />
         <Keyword name="CH11HATFL"  value="375" />
         <Keyword name="CH11AATFL"  value="30000" />
         <Keyword name="CH11HAVAL"  value="6875000" />
         <Keyword name="CH12ID"  value="FL7" />
         <Keyword name="CH12NM"  value="PE" />
         <Keyword name="CH12AD"  value="5" />
         <Keyword name="CH12DA"  value="5" />
         <Keyword name="CH12TH"  value="10000" />
         <Keyword name="CH12TR"  value="64" />
         <Keyword name="CH12GAIN"  value="270" />
         <Keyword name="CH12USH"  value="True" />
         <Keyword name="CH12DELAY"  value="-76.96" />
         <Keyword name="CH12DELTA"  value="24" />
         <Keyword name="CH12THUS"  value="False" />
         <Keyword name="CH12FL"  value="False" />
         <Keyword name="CH12HS"  value="8" />
         <Keyword name="CH12AS"  value="2" />
         <Keyword name="CH12FLNMS"  value="PE,SytoxOrange,Celltraceyellow" />
         <Keyword name="CH12HATFL"  value="375" />
         <Keyword name="CH12AATFL"  value="30000" />
         <Keyword name="CH12HAVAL"  value="6875000" />
         <Keyword name="CH13ID"  value="FL8" />
         <Keyword name="CH13NM"  value="PB450" />
         <Keyword name="CH13AD"  value="4" />
         <Keyword name="CH13DA"  value="4" />
         <Keyword name="CH13TH"  value="10000" />
         <Keyword name="CH13TR"  value="64" />
         <Keyword name="CH13GAIN"  value="150" />
         <Keyword name="CH13USH"  value="True" />
         <Keyword name="CH13DELAY"  value="-76.96" />
         <Keyword name="CH13DELTA"  value="24" />
         <Keyword name="CH13THUS"  value="False" />
         <Keyword name="CH13FL"  value="False" />
         <Keyword name="CH13HS"  value="8" />
         <Keyword name="CH13AS"  value="2" />
         <Keyword name="CH13FLNMS"  value="PB450,mCherry,AF594" />
         <Keyword name="CH13HATFL"  value="375" />
         <Keyword name="CH13AATFL"  value="30000" />
         <Keyword name="CH13HAVAL"  value="6875000" />
         <Keyword name="CH14ID"  value="FL9" />
         <Keyword name="CH14NM"  value="PC5.5" />
         <Keyword name="CH14AD"  value="6" />
         <Keyword name="CH14DA"  value="6" />
         <Keyword name="CH14TH"  value="10000" />
         <Keyword name="CH14TR"  value="64" />
         <Keyword name="CH14GAIN"  value="349" />
         <Keyword name="CH14USH"  value="True" />
         <Keyword name="CH14DELAY"  value="-76.96" />
         <Keyword name="CH14DELTA"  value="24" />
         <Keyword name="CH14THUS"  value="False" />
         <Keyword name="CH14FL"  value="False" />
         <Keyword name="CH14HS"  value="8" />
         <Keyword name="CH14AS"  value="2" />
         <Keyword name="CH14FLNMS"  value="PC5.5" />
         <Keyword name="CH14HATFL"  value="375" />
         <Keyword name="CH14AATFL"  value="30000" />
         <Keyword name="CH14HAVAL"  value="6875000" />
         <Keyword name="CH15ID"  value="FL10" />
         <Keyword name="CH15NM"  value="PC7" />
         <Keyword name="CH15AD"  value="7" />
         <Keyword name="CH15DA"  value="7" />
         <Keyword name="CH15TH"  value="10000" />
         <Keyword name="CH15TR"  value="64" />
         <Keyword name="CH15GAIN"  value="541" />
         <Keyword name="CH15USH"  value="True" />
         <Keyword name="CH15DELAY"  value="-76.96" />
         <Keyword name="CH15DELTA"  value="24" />
         <Keyword name="CH15THUS"  value="False" />
         <Keyword name="CH15FL"  value="False" />
         <Keyword name="CH15HS"  value="8" />
         <Keyword name="CH15AS"  value="2" />
         <Keyword name="CH15FLNMS"  value="PC7" />
         <Keyword name="CH15HATFL"  value="375" />
         <Keyword name="CH15AATFL"  value="30000" />
         <Keyword name="CH15HAVAL"  value="6875000" />
         <Keyword name="PCHID"  value="FSC" />
         <Keyword name="PCHTP"  value="AutoThreshold" />
         <Keyword name="TRLGC"  value="None" />
         <Keyword name="WCH"  value="FSC" />
         <Keyword name="DGAIN"  value="1" />
         <Keyword name="SWVER"  value="CytExpert 2.5.0.77" />
       </Keywords>
       <SampleNode name="01-Well-F4.fcs"  annotation=""  owningGroup=""  expanded="1"  sortPriority="10"  count="15000"  sampleID="34" >
         <Graph smoothing="0"  backColor="#ffffff"  foreColor="#000000"  type="Pseudocolor"  fast="1" >
           <Axis dimension="x"  name="FSC-H"  label=""  auto="auto" />
           <Axis dimension="y"  name="SSC-H"  label=""  auto="auto" />
           <GraphSettings level="5%"  smoothingHighResolution="1"  contourHighResolution="1"  histogramSmoothingCount="0"  graphResolution="256"  showOutliers="0"  drawLargeDots="0"  dotsToDraw="8000"  tint="le.chartfill.tinted.40"  lineWeight="le.lineweight.normal"  lineStyle="le.linestyle.solid" />
           <GraphEnvironment showGrid="0"  showAxes="tnlTNL"  showGates="1"  showFreqOnPlots="1"  showGateNameOnPlots="1"  showMedians="0"  showUncomped="0"  addEventParam="0"  lastYAxisName="" >
             <TextTraits font="SansSerif"  size="11"  name="Labels"  style="plain"  color="#000000"  background="#00ffffff"  just="left" />
             <TextTraits font="SansSerif"  size="11"  name="LayoutGates"  style="plain"  color="#000000"  background="#00ffffff"  just="left" />
             <TextTraits font="SansSerif"  size="9"  name="Numbers"  style="plain"  color="#000000"  background="#00ffffff"  just="left" />
             <TextTraits font="SansSerif"  size="9"  name="Legend"  style="plain"  color="#000000"  background="#00ffffff"  just="left" />
             <WindowPosition x="0"  y="0"  width="0"  height="0"  displayed="0"  panelState="" />
           </GraphEnvironment>
         </Graph>
         <Subpopulations>
           <Population name="cells"  annotation=""  owningGroup="All Samples"  expanded="1"  sortPriority="10"  count="9836" >
             <Graph smoothing="0"  backColor="#ffffff"  foreColor="#000000"  heatMapStatParameter="FL5-H"  type="Pseudocolor"  fast="1" >
               <Axis dimension="x"  name="FSC-A"  label=""  auto="auto" />
               <Axis dimension="y"  name="SSC-A"  label=""  auto="auto" />
               <GraphSettings level="5%"  smoothingHighResolution="1"  contourHighResolution="1"  histogramSmoothingCount="0"  graphResolution="256"  showOutliers="0"  drawLargeDots="0"  dotsToDraw="8000"  tint="le.chartfill.tinted.40"  lineWeight="le.lineweight.normal"  lineStyle="le.linestyle.solid" />
               <GraphEnvironment showGrid="0"  showAxes="tnlTNL"  showGates="1"  showFreqOnPlots="1"  showGateNameOnPlots="1"  showMedians="0"  showUncomped="0"  addEventParam="0"  lastYAxisName="" >
                 <TextTraits font="SansSerif"  size="11"  name="Labels"  style="plain"  color="#000000"  background="#00ffffff"  just="left" />
                 <TextTraits font="SansSerif"  size="11"  name="LayoutGates"  style="plain"  color="#000000"  background="#00ffffff"  just="left" />
                 <TextTraits font="SansSerif"  size="9"  name="Numbers"  style="plain"  color="#000000"  background="#00ffffff"  just="left" />
                 <TextTraits font="SansSerif"  size="9"  name="Legend"  style="plain"  color="#000000"  background="#00ffffff"  just="left" />
                 <WindowPosition x="620"  y="20"  width="390"  height="582"  displayed="1"  panelState="---" />
               </GraphEnvironment>
             </Graph>
             <Gate gating:id="ID1599015785" >
               <gating:PolygonGate eventsInside="1"  annoOffsetX="42"  annoOffsetY="-19"  tint="#000000"  isTinted="0"  lineWeight="Normal"  userDefined="1"  quadId="-1"  gateResolution="256" >
                 <gating:dimension>
                   <data-type:fcs-dimension data-type:name="FSC-A" />
                 </gating:dimension>
                 <gating:dimension>
                   <data-type:fcs-dimension data-type:name="SSC-A" />
                 </gating:dimension>
                 <gating:vertex>
                   <gating:coordinate data-type:value="2162614.511690101" />
                   <gating:coordinate data-type:value="655209.1110176032" />
                 </gating:vertex>
                 <gating:vertex>
                   <gating:coordinate data-type:value="1819760.9915441095" />
                   <gating:coordinate data-type:value="1825225.3806918946" />
                 </gating:vertex>
                 <gating:vertex>
                   <gating:coordinate data-type:value="1872507.6869511849" />
                   <gating:coordinate data-type:value="2714437.745644356" />
                 </gating:vertex>
                 <gating:vertex>
                   <gating:coordinate data-type:value="2531841.3795396304" />
                   <gating:coordinate data-type:value="4305659.872401392" />
                 </gating:vertex>
                 <gating:vertex>
                   <gating:coordinate data-type:value="3797762.069309446" />
                   <gating:coordinate data-type:value="5569277.443649627" />
                 </gating:vertex>
                 <gating:vertex>
                   <gating:coordinate data-type:value="5327416.236114639" />
                   <gating:coordinate data-type:value="4446061.824762307" />
                 </gating:vertex>
                 <gating:vertex>
                   <gating:coordinate data-type:value="5485656.322335866" />
                   <gating:coordinate data-type:value="2246431.2377746394" />
                 </gating:vertex>
                 <gating:vertex>
                   <gating:coordinate data-type:value="4694455.891229732" />
                   <gating:coordinate data-type:value="982813.6665264048" />
                 </gating:vertex>
                 <gating:vertex>
                   <gating:coordinate data-type:value="2769201.5088714706" />
                   <gating:coordinate data-type:value="280803.9047218299" />
                 </gating:vertex>
                 <gating:vertex>
                   <gating:coordinate data-type:value="2426347.988725479" />
                   <gating:coordinate data-type:value="280803.9047218299" />
                 </gating:vertex>
               </gating:PolygonGate>
             </Gate>
             <Subpopulations>
               <Population name="Single Cells"  annotation=""  owningGroup="All Samples"  expanded="1"  sortPriority="10"  count="9204" >
                 <Graph smoothing="13"  backColor="#ffffff"  foreColor="#000000"  heatMapStatParameter="FL5-H"  type="Histogram"  fast="1" >
                   <Axis dimension="x"  name="FL5-A"  label=""  auto="auto" />
                   <Axis dimension="y"  name=""  label=""  auto="auto" />
                   <GraphSettings level="5%"  smoothingHighResolution="1"  contourHighResolution="1"  histogramSmoothingCount="0"  graphResolution="256"  showOutliers="0"  drawLargeDots="0"  dotsToDraw="8000"  tint="le.chartfill.tinted.40"  lineWeight="le.lineweight.normal"  lineStyle="le.linestyle.solid" />
                   <GraphEnvironment showGrid="0"  showAxes="tnlTNL"  showGates="1"  showFreqOnPlots="1"  showGateNameOnPlots="1"  showMedians="0"  showUncomped="0"  addEventParam="0"  lastYAxisName="" >
                     <TextTraits font="SansSerif"  size="11"  name="Labels"  style="plain"  color="#000000"  background="#00ffffff"  just="left" />
                     <TextTraits font="SansSerif"  size="11"  name="LayoutGates"  style="plain"  color="#000000"  background="#00ffffff"  just="left" />
                     <TextTraits font="SansSerif"  size="9"  name="Numbers"  style="plain"  color="#000000"  background="#00ffffff"  just="left" />
                     <TextTraits font="SansSerif"  size="9"  name="Legend"  style="plain"  color="#000000"  background="#00ffffff"  just="left" />
                     <WindowPosition x="620"  y="20"  width="390"  height="582"  displayed="1"  panelState="---" />
                   </GraphEnvironment>
                 </Graph>
                 <Gate gating:id="ID1474866289"  gating:parent_id="ID1599015785" >
                   <gating:PolygonGate eventsInside="1"  annoOffsetX="-40"  annoOffsetY="-38"  tint="#000000"  isTinted="0"  lineWeight="Normal"  userDefined="1"  quadId="-1"  gateResolution="256" >
                     <gating:dimension>
                       <data-type:fcs-dimension data-type:name="FSC-A" />
                     </gating:dimension>
                     <gating:dimension>
                       <data-type:fcs-dimension data-type:name="FSC-H" />
                     </gating:dimension>
                     <gating:vertex>
                       <gating:coordinate data-type:value="5802136.494778319" />
                       <gating:coordinate data-type:value="2415518.5185185187" />
                     </gating:vertex>
                     <gating:vertex>
                       <gating:coordinate data-type:value="3296668.4629422273" />
                       <gating:coordinate data-type:value="1417268.5185185187" />
                     </gating:vertex>
                     <gating:vertex>
                       <gating:coordinate data-type:value="1951627.7300617986" />
                       <gating:coordinate data-type:value="924305.5555555555" />
                     </gating:vertex>
                     <gating:vertex>
                       <gating:coordinate data-type:value="1107680.6035485885" />
                       <gating:coordinate data-type:value="640851.8518518518" />
                     </gating:vertex>
                     <gating:vertex>
                       <gating:coordinate data-type:value="342853.5201459916" />
                       <gating:coordinate data-type:value="1257055.5555555555" />
                     </gating:vertex>
                     <gating:vertex>
                       <gating:coordinate data-type:value="1292294.037473353" />
                       <gating:coordinate data-type:value="1971851.8518518517" />
                     </gating:vertex>
                     <gating:vertex>
                       <gating:coordinate data-type:value="2980188.2904997733" />
                       <gating:coordinate data-type:value="2353898.1481481483" />
                     </gating:vertex>
                     <gating:vertex>
                       <gating:coordinate data-type:value="4694455.891229732" />
                       <gating:coordinate data-type:value="2514111.111111111" />
                     </gating:vertex>
                   </gating:PolygonGate>
                 </Gate>
                 <Subpopulations>
                   <Statistic name="Median"  annotation=""  owningGroup="All Samples"  expanded="1"  sortPriority="5"  id="FL5-A"  ancestor=""  correlate=""  value="10839.069335938" />
                 </Subpopulations>
               </Population>
             </Subpopulations>
           </Population>
         </Subpopulations>
       </SampleNode>
     </Sample>
     <Sample>
       <DataSet uri="file:/W:/70-Science/07-Projects/M005%20huVP1/04-Raw%20data/FACS/Jemima/221223%20EXP22000508%20MoA%20AntiBKV%20and%20VP1%20Ib1/Exp_20221223_1/01-Well-F5.fcs"  sampleID="35" />
       <Transformations>
         <transforms:linear transforms:minRange="0"  transforms:maxRange="2662000"  gain="1" >
           <data-type:parameter data-type:name="FSC-H" />
         </transforms:linear>
         <transforms:linear transforms:minRange="0"  transforms:maxRange="6276856.753442001"  gain="1" >
           <data-type:parameter data-type:name="FSC-A" />
         </transforms:linear>
         <transforms:linear transforms:minRange="0"  transforms:maxRange="2000000"  gain="1" >
           <data-type:parameter data-type:name="SSC-H" />
         </transforms:linear>
         <transforms:linear transforms:minRange="0"  transforms:maxRange="10108940.569985878"  gain="1" >
           <data-type:parameter data-type:name="SSC-A" />
         </transforms:linear>
         <transforms:biex transforms:length="256"  transforms:maxRange="16777216"  transforms:neg="0"  transforms:width="-100"  transforms:pos="6.2247198959" >
           <data-type:parameter data-type:name="FL5-H" />
         </transforms:biex>
         <transforms:log transforms:offset="316.2277660168"  transforms:decades="3.7247198959" >
           <data-type:parameter data-type:name="FL5-A" />
         </transforms:log>
         <transforms:linear transforms:minRange="0"  transforms:maxRange="2000000"  gain="1" >
           <data-type:parameter data-type:name="FSC-Width" />
         </transforms:linear>
         <transforms:linear transforms:minRange="0"  transforms:maxRange="5"  gain="0.0000229535" >
           <data-type:parameter data-type:name="Time" />
         </transforms:linear>
       </Transformations>
       <Keywords>
         <Keyword name="FJ_FCS_VERSION"  value="3" />
         <Keyword name="$BEGINSTEXT"  value="0" />
         <Keyword name="$ENDSTEXT"  value="0" />
         <Keyword name="$BEGINDATA"  value="0000000000006272" />
         <Keyword name="$ENDDATA"  value="0000000000486271" />
         <Keyword name="$BEGINANALYSIS"  value="0" />
         <Keyword name="$ENDANALYSIS"  value="0" />
         <Keyword name="$TOT"  value="0000000000015000" />
         <Keyword name="FILVER"  value="1" />
         <Keyword name="$FIL"  value="01-Well-F5.fcs" />
         <Keyword name="$SYS"  value="Microsoft Windows NT 6.2.9200.0" />
         <Keyword name="$MODE"  value="L" />
         <Keyword name="$BYTEORD"  value="1,2,3,4" />
         <Keyword name="$DATATYPE"  value="F" />
         <Keyword name="$NEXTDATA"  value="0" />
         <Keyword name="CYTEXPERTFIL"  value="True" />
         <Keyword name="TBID"  value="33594546-72e8-4b5b-bd2c-707d7db89e8a" />
         <Keyword name="TBNM"  value="01-Well-F5" />
         <Keyword name="$PAR"  value="8" />
         <Keyword name="$BTIM"  value="11:16:19" />
         <Keyword name="$ETIM"  value="11:16:24" />
         <Keyword name="$DATE"  value="23-Dec-2022" />
         <Keyword name="$CYT"  value="CytoFLEX S" />
         <Keyword name="RCTOT"  value="15000" />
         <Keyword name="USRCTOT"  value="True" />
         <Keyword name="CGNM"  value="All Events " />
         <Keyword name="RCTIM"  value="600" />
         <Keyword name="USRCTIM"  value="False" />
         <Keyword name="$SPILLOVER"  value="2,FL5-H,FL5-A,1,0,0,1" />
         <Keyword name="RCVOL"  value="30" />
         <Keyword name="USRCVOL"  value="True" />
         <Keyword name="$TIMESTEP"  value="0.00002" />
         <Keyword name="$P1N"  value="FSC-H" />
         <Keyword name="$P1S"  value="FSC-H" />
         <Keyword name="$P1R"  value="16777216" />
         <Keyword name="$P1B"  value="32" />
         <Keyword name="$P1E"  value="0,0" />
         <Keyword name="$P1G"  value="1.0" />
         <Keyword name="P1DISPLAY"  value="LIN" />
         <Keyword name="$P2N"  value="FSC-A" />
         <Keyword name="$P2S"  value="FSC-A" />
         <Keyword name="$P2R"  value="16777216" />
         <Keyword name="$P2B"  value="32" />
         <Keyword name="$P2E"  value="0,0" />
         <Keyword name="$P2G"  value="1.0" />
         <Keyword name="P2DISPLAY"  value="LIN" />
         <Keyword name="$P3N"  value="SSC-H" />
         <Keyword name="$P3S"  value="SSC-H" />
         <Keyword name="$P3R"  value="16777216" />
         <Keyword name="$P3B"  value="32" />
         <Keyword name="$P3E"  value="0,0" />
         <Keyword name="$P3G"  value="1.0" />
         <Keyword name="P3DISPLAY"  value="LIN" />
         <Keyword name="$P4N"  value="SSC-A" />
         <Keyword name="$P4S"  value="SSC-A" />
         <Keyword name="$P4R"  value="16777216" />
         <Keyword name="$P4B"  value="32" />
         <Keyword name="$P4E"  value="0,0" />
         <Keyword name="$P4G"  value="1.0" />
         <Keyword name="P4DISPLAY"  value="LIN" />
         <Keyword name="$P5N"  value="FL5-H" />
         <Keyword name="$P5S"  value="AF488-H" />
         <Keyword name="$P5R"  value="16777216" />
         <Keyword name="$P5B"  value="32" />
         <Keyword name="$P5E"  value="0,0" />
         <Keyword name="$P5G"  value="1.0" />
         <Keyword name="P5DISPLAY"  value="LOG" />
         <Keyword name="$P6N"  value="FL5-A" />
         <Keyword name="$P6S"  value="AF488-A" />
         <Keyword name="$P6R"  value="16777216" />
         <Keyword name="$P6B"  value="32" />
         <Keyword name="$P6E"  value="0,0" />
         <Keyword name="$P6G"  value="1.0" />
         <Keyword name="P6DISPLAY"  value="LOG" />
         <Keyword name="$P7N"  value="FSC-Width" />
         <Keyword name="$P7S"  value="FSC-Width" />
         <Keyword name="$P7R"  value="10000" />
         <Keyword name="$P7B"  value="32" />
         <Keyword name="$P7E"  value="0,0" />
         <Keyword name="$P7G"  value="1.0" />
         <Keyword name="P7DISPLAY"  value="LIN" />
         <Keyword name="$P8N"  value="Time" />
         <Keyword name="$P8S"  value="Time" />
         <Keyword name="$P8R"  value="900000000" />
         <Keyword name="$P8B"  value="32" />
         <Keyword name="$P8E"  value="0,0" />
         <Keyword name="$P8G"  value="1.0" />
         <Keyword name="P8DISPLAY"  value="LIN" />
         <Keyword name="PLTNO"  value="01" />
         <Keyword name="$SMNO"  value="F5" />
         <Keyword name="$LOST"  value="0" />
         <Keyword name="$ABRT"  value="1274" />
         <Keyword name="IMPTTB"  value="False" />
         <Keyword name="FLLW"  value="True" />
         <Keyword name="RCD"  value="True" />
         <Keyword name="$VOL"  value="8858.503" />
         <Keyword name="$OP"  value="CytoFLEX S" />
         <Keyword name="DURTIM"  value="4.356640" />
         <Keyword name="SMFLWRTHIS"  value="4.34267,122" />
         <Keyword name="USCOMP"  value="False" />
         <Keyword name="AHCOMPSYNC"  value="False" />
         <Keyword name="COMPCHH"  value="AF488" />
         <Keyword name="COMPBGH"  value="0" />
         <Keyword name="COMPAFH"  value="0" />
         <Keyword name="COMPH"  value="1" />
         <Keyword name="COMPGAINH"  value="40" />
         <Keyword name="COMPCHA"  value="AF488" />
         <Keyword name="COMPBGA"  value="0" />
         <Keyword name="COMPAFA"  value="0" />
         <Keyword name="COMPA"  value="1" />
         <Keyword name="COMPGAINA"  value="40" />
         <Keyword name="SN"  value="BB20067" />
         <Keyword name="$CYTSN"  value="BB20067" />
         <Keyword name="FLDSM"  value="10" />
         <Keyword name="CHAR"  value="15" />
         <Keyword name="CH1ID"  value="FSC" />
         <Keyword name="CH1NM"  value="FSC" />
         <Keyword name="CH1AD"  value="14" />
         <Keyword name="CH1DA"  value="22" />
         <Keyword name="CH1TH"  value="10000" />
         <Keyword name="CH1TR"  value="64" />
         <Keyword name="CH1GAIN"  value="75" />
         <Keyword name="CH1USH"  value="True" />
         <Keyword name="CH1DELAY"  value="0" />
         <Keyword name="CH1DELTA"  value="24" />
         <Keyword name="CH1THUS"  value="False" />
         <Keyword name="CH1FL"  value="False" />
         <Keyword name="CH1HS"  value="8" />
         <Keyword name="CH1AS"  value="2" />
         <Keyword name="CH1HATFL"  value="375" />
         <Keyword name="CH1AATFL"  value="30000" />
         <Keyword name="CH1HAVAL"  value="5000000" />
         <Keyword name="CH2ID"  value="SSC" />
         <Keyword name="CH2NM"  value="SSC" />
         <Keyword name="CH2AD"  value="11" />
         <Keyword name="CH2DA"  value="19" />
         <Keyword name="CH2TH"  value="10000" />
         <Keyword name="CH2TR"  value="64" />
         <Keyword name="CH2GAIN"  value="132" />
         <Keyword name="CH2USH"  value="True" />
         <Keyword name="CH2DELAY"  value="0" />
         <Keyword name="CH2DELTA"  value="24" />
         <Keyword name="CH2THUS"  value="False" />
         <Keyword name="CH2FL"  value="False" />
         <Keyword name="CH2HS"  value="8" />
         <Keyword name="CH2AS"  value="2" />
         <Keyword name="CH2FLNMS"  value="SSC" />
         <Keyword name="CH2HATFL"  value="375" />
         <Keyword name="CH2AATFL"  value="30000" />
         <Keyword name="CH2HAVAL"  value="6875000" />
         <Keyword name="CH3ID"  value="FL5" />
         <Keyword name="CH3NM"  value="AF488" />
         <Keyword name="CH3AD"  value="12" />
         <Keyword name="CH3DA"  value="20" />
         <Keyword name="CH3TH"  value="10000" />
         <Keyword name="CH3TR"  value="64" />
         <Keyword name="CH3GAIN"  value="40" />
         <Keyword name="CH3USH"  value="True" />
         <Keyword name="CH3DELAY"  value="0" />
         <Keyword name="CH3DELTA"  value="24" />
         <Keyword name="CH3THUS"  value="False" />
         <Keyword name="CH3FL"  value="True" />
         <Keyword name="CH3HS"  value="8" />
         <Keyword name="CH3AS"  value="2" />
         <Keyword name="CH3FLNMS"  value="FITC,GFP,AF488,CFSE,CytoxGreen" />
         <Keyword name="CH3HATFL"  value="375" />
         <Keyword name="CH3AATFL"  value="30000" />
         <Keyword name="CH3HAVAL"  value="6875000" />
         <Keyword name="CH4ID"  value="FL6" />
         <Keyword name="CH4NM"  value="PerCP" />
         <Keyword name="CH4AD"  value="13" />
         <Keyword name="CH4DA"  value="21" />
         <Keyword name="CH4TH"  value="10000" />
         <Keyword name="CH4TR"  value="64" />
         <Keyword name="CH4GAIN"  value="259" />
         <Keyword name="CH4USH"  value="True" />
         <Keyword name="CH4DELAY"  value="0" />
         <Keyword name="CH4DELTA"  value="24" />
         <Keyword name="CH4THUS"  value="False" />
         <Keyword name="CH4FL"  value="False" />
         <Keyword name="CH4HS"  value="8" />
         <Keyword name="CH4AS"  value="2" />
         <Keyword name="CH4FLNMS"  value="PerCP,PC5,PerCPCy5.5" />
         <Keyword name="CH4HATFL"  value="375" />
         <Keyword name="CH4AATFL"  value="30000" />
         <Keyword name="CH4HAVAL"  value="6875000" />
         <Keyword name="CH5ID"  value="FL11" />
         <Keyword name="CH5NM"  value="APC" />
         <Keyword name="CH5AD"  value="8" />
         <Keyword name="CH5DA"  value="16" />
         <Keyword name="CH5TH"  value="10000" />
         <Keyword name="CH5TR"  value="64" />
         <Keyword name="CH5GAIN"  value="150" />
         <Keyword name="CH5USH"  value="True" />
         <Keyword name="CH5DELAY"  value="-37.6" />
         <Keyword name="CH5DELTA"  value="24" />
         <Keyword name="CH5THUS"  value="False" />
         <Keyword name="CH5FL"  value="False" />
         <Keyword name="CH5HS"  value="8" />
         <Keyword name="CH5AS"  value="2" />
         <Keyword name="CH5FLNMS"  value="APC,AF647,CrellTraceFarRed,SytoxRed" />
         <Keyword name="CH5HATFL"  value="375" />
         <Keyword name="CH5AATFL"  value="30000" />
         <Keyword name="CH5HAVAL"  value="6875000" />
         <Keyword name="CH6ID"  value="FL12" />
         <Keyword name="CH6NM"  value="APC-A700" />
         <Keyword name="CH6AD"  value="9" />
         <Keyword name="CH6DA"  value="17" />
         <Keyword name="CH6TH"  value="10000" />
         <Keyword name="CH6TR"  value="64" />
         <Keyword name="CH6GAIN"  value="221" />
         <Keyword name="CH6USH"  value="True" />
         <Keyword name="CH6DELAY"  value="-37.6" />
         <Keyword name="CH6DELTA"  value="24" />
         <Keyword name="CH6THUS"  value="False" />
         <Keyword name="CH6FL"  value="False" />
         <Keyword name="CH6HS"  value="8" />
         <Keyword name="CH6AS"  value="2" />
         <Keyword name="CH6FLNMS"  value="APC-A700" />
         <Keyword name="CH6HATFL"  value="375" />
         <Keyword name="CH6AATFL"  value="30000" />
         <Keyword name="CH6HAVAL"  value="6875000" />
         <Keyword name="CH7ID"  value="FL13" />
         <Keyword name="CH7NM"  value="APC-A750" />
         <Keyword name="CH7AD"  value="10" />
         <Keyword name="CH7DA"  value="18" />
         <Keyword name="CH7TH"  value="10000" />
         <Keyword name="CH7TR"  value="64" />
         <Keyword name="CH7GAIN"  value="209" />
         <Keyword name="CH7USH"  value="True" />
         <Keyword name="CH7DELAY"  value="-37.6" />
         <Keyword name="CH7DELTA"  value="24" />
         <Keyword name="CH7THUS"  value="False" />
         <Keyword name="CH7FL"  value="False" />
         <Keyword name="CH7HS"  value="8" />
         <Keyword name="CH7AS"  value="2" />
         <Keyword name="CH7FLNMS"  value="APC-A750" />
         <Keyword name="CH7HATFL"  value="375" />
         <Keyword name="CH7AATFL"  value="30000" />
         <Keyword name="CH7HAVAL"  value="6875000" />
         <Keyword name="CH8ID"  value="FL1" />
         <Keyword name="CH8NM"  value="BV421" />
         <Keyword name="CH8AD"  value="0" />
         <Keyword name="CH8DA"  value="0" />
         <Keyword name="CH8TH"  value="10000" />
         <Keyword name="CH8TR"  value="64" />
         <Keyword name="CH8GAIN"  value="30" />
         <Keyword name="CH8USH"  value="True" />
         <Keyword name="CH8DELAY"  value="37.76" />
         <Keyword name="CH8DELTA"  value="24" />
         <Keyword name="CH8THUS"  value="False" />
         <Keyword name="CH8FL"  value="False" />
         <Keyword name="CH8HS"  value="8" />
         <Keyword name="CH8AS"  value="2" />
         <Keyword name="CH8FLNMS"  value="BV421,SytoxBlue" />
         <Keyword name="CH8HATFL"  value="375" />
         <Keyword name="CH8AATFL"  value="30000" />
         <Keyword name="CH8HAVAL"  value="6875000" />
         <Keyword name="CH9ID"  value="FL2" />
         <Keyword name="CH9NM"  value="KO525" />
         <Keyword name="CH9AD"  value="1" />
         <Keyword name="CH9DA"  value="1" />
         <Keyword name="CH9TH"  value="10000" />
         <Keyword name="CH9TR"  value="64" />
         <Keyword name="CH9GAIN"  value="38" />
         <Keyword name="CH9USH"  value="True" />
         <Keyword name="CH9DELAY"  value="37.76" />
         <Keyword name="CH9DELTA"  value="24" />
         <Keyword name="CH9THUS"  value="False" />
         <Keyword name="CH9FL"  value="False" />
         <Keyword name="CH9HS"  value="8" />
         <Keyword name="CH9AS"  value="2" />
         <Keyword name="CH9FLNMS"  value="KO525" />
         <Keyword name="CH9HATFL"  value="375" />
         <Keyword name="CH9AATFL"  value="30000" />
         <Keyword name="CH9HAVAL"  value="6875000" />
         <Keyword name="CH10ID"  value="FL3" />
         <Keyword name="CH10NM"  value="Violet610" />
         <Keyword name="CH10AD"  value="2" />
         <Keyword name="CH10DA"  value="2" />
         <Keyword name="CH10TH"  value="10000" />
         <Keyword name="CH10TR"  value="64" />
         <Keyword name="CH10GAIN"  value="211" />
         <Keyword name="CH10USH"  value="True" />
         <Keyword name="CH10DELAY"  value="37.76" />
         <Keyword name="CH10DELTA"  value="24" />
         <Keyword name="CH10THUS"  value="False" />
         <Keyword name="CH10FL"  value="False" />
         <Keyword name="CH10HS"  value="8" />
         <Keyword name="CH10AS"  value="2" />
         <Keyword name="CH10FLNMS"  value="Violet610" />
         <Keyword name="CH10HATFL"  value="375" />
         <Keyword name="CH10AATFL"  value="30000" />
         <Keyword name="CH10HAVAL"  value="6875000" />
         <Keyword name="CH11ID"  value="FL4" />
         <Keyword name="CH11NM"  value="BV785" />
         <Keyword name="CH11AD"  value="3" />
         <Keyword name="CH11DA"  value="3" />
         <Keyword name="CH11TH"  value="10000" />
         <Keyword name="CH11TR"  value="64" />
         <Keyword name="CH11GAIN"  value="138" />
         <Keyword name="CH11USH"  value="True" />
         <Keyword name="CH11DELAY"  value="37.76" />
         <Keyword name="CH11DELTA"  value="24" />
         <Keyword name="CH11THUS"  value="False" />
         <Keyword name="CH11FL"  value="False" />
         <Keyword name="CH11HS"  value="8" />
         <Keyword name="CH11AS"  value="2" />
         <Keyword name="CH11FLNMS"  value="BV785" />
         <Keyword name="CH11HATFL"  value="375" />
         <Keyword name="CH11AATFL"  value="30000" />
         <Keyword name="CH11HAVAL"  value="6875000" />
         <Keyword name="CH12ID"  value="FL7" />
         <Keyword name="CH12NM"  value="PE" />
         <Keyword name="CH12AD"  value="5" />
         <Keyword name="CH12DA"  value="5" />
         <Keyword name="CH12TH"  value="10000" />
         <Keyword name="CH12TR"  value="64" />
         <Keyword name="CH12GAIN"  value="270" />
         <Keyword name="CH12USH"  value="True" />
         <Keyword name="CH12DELAY"  value="-76.96" />
         <Keyword name="CH12DELTA"  value="24" />
         <Keyword name="CH12THUS"  value="False" />
         <Keyword name="CH12FL"  value="False" />
         <Keyword name="CH12HS"  value="8" />
         <Keyword name="CH12AS"  value="2" />
         <Keyword name="CH12FLNMS"  value="PE,SytoxOrange,Celltraceyellow" />
         <Keyword name="CH12HATFL"  value="375" />
         <Keyword name="CH12AATFL"  value="30000" />
         <Keyword name="CH12HAVAL"  value="6875000" />
         <Keyword name="CH13ID"  value="FL8" />
         <Keyword name="CH13NM"  value="PB450" />
         <Keyword name="CH13AD"  value="4" />
         <Keyword name="CH13DA"  value="4" />
         <Keyword name="CH13TH"  value="10000" />
         <Keyword name="CH13TR"  value="64" />
         <Keyword name="CH13GAIN"  value="150" />
         <Keyword name="CH13USH"  value="True" />
         <Keyword name="CH13DELAY"  value="-76.96" />
         <Keyword name="CH13DELTA"  value="24" />
         <Keyword name="CH13THUS"  value="False" />
         <Keyword name="CH13FL"  value="False" />
         <Keyword name="CH13HS"  value="8" />
         <Keyword name="CH13AS"  value="2" />
         <Keyword name="CH13FLNMS"  value="PB450,mCherry,AF594" />
         <Keyword name="CH13HATFL"  value="375" />
         <Keyword name="CH13AATFL"  value="30000" />
         <Keyword name="CH13HAVAL"  value="6875000" />
         <Keyword name="CH14ID"  value="FL9" />
         <Keyword name="CH14NM"  value="PC5.5" />
         <Keyword name="CH14AD"  value="6" />
         <Keyword name="CH14DA"  value="6" />
         <Keyword name="CH14TH"  value="10000" />
         <Keyword name="CH14TR"  value="64" />
         <Keyword name="CH14GAIN"  value="349" />
         <Keyword name="CH14USH"  value="True" />
         <Keyword name="CH14DELAY"  value="-76.96" />
         <Keyword name="CH14DELTA"  value="24" />
         <Keyword name="CH14THUS"  value="False" />
         <Keyword name="CH14FL"  value="False" />
         <Keyword name="CH14HS"  value="8" />
         <Keyword name="CH14AS"  value="2" />
         <Keyword name="CH14FLNMS"  value="PC5.5" />
         <Keyword name="CH14HATFL"  value="375" />
         <Keyword name="CH14AATFL"  value="30000" />
         <Keyword name="CH14HAVAL"  value="6875000" />
         <Keyword name="CH15ID"  value="FL10" />
         <Keyword name="CH15NM"  value="PC7" />
         <Keyword name="CH15AD"  value="7" />
         <Keyword name="CH15DA"  value="7" />
         <Keyword name="CH15TH"  value="10000" />
         <Keyword name="CH15TR"  value="64" />
         <Keyword name="CH15GAIN"  value="541" />
         <Keyword name="CH15USH"  value="True" />
         <Keyword name="CH15DELAY"  value="-76.96" />
         <Keyword name="CH15DELTA"  value="24" />
         <Keyword name="CH15THUS"  value="False" />
         <Keyword name="CH15FL"  value="False" />
         <Keyword name="CH15HS"  value="8" />
         <Keyword name="CH15AS"  value="2" />
         <Keyword name="CH15FLNMS"  value="PC7" />
         <Keyword name="CH15HATFL"  value="375" />
         <Keyword name="CH15AATFL"  value="30000" />
         <Keyword name="CH15HAVAL"  value="6875000" />
         <Keyword name="PCHID"  value="FSC" />
         <Keyword name="PCHTP"  value="AutoThreshold" />
         <Keyword name="TRLGC"  value="None" />
         <Keyword name="WCH"  value="FSC" />
         <Keyword name="DGAIN"  value="1" />
         <Keyword name="SWVER"  value="CytExpert 2.5.0.77" />
       </Keywords>
       <SampleNode name="01-Well-F5.fcs"  annotation=""  owningGroup=""  expanded="1"  sortPriority="10"  count="15000"  sampleID="35" >
         <Graph smoothing="0"  backColor="#ffffff"  foreColor="#000000"  type="Pseudocolor"  fast="1" >
           <Axis dimension="x"  name="FSC-H"  label=""  auto="auto" />
           <Axis dimension="y"  name="SSC-H"  label=""  auto="auto" />
           <GraphSettings level="5%"  smoothingHighResolution="1"  contourHighResolution="1"  histogramSmoothingCount="0"  graphResolution="256"  showOutliers="0"  drawLargeDots="0"  dotsToDraw="8000"  tint="le.chartfill.tinted.40"  lineWeight="le.lineweight.normal"  lineStyle="le.linestyle.solid" />
           <GraphEnvironment showGrid="0"  showAxes="tnlTNL"  showGates="1"  showFreqOnPlots="1"  showGateNameOnPlots="1"  showMedians="0"  showUncomped="0"  addEventParam="0"  lastYAxisName="" >
             <TextTraits font="SansSerif"  size="11"  name="Labels"  style="plain"  color="#000000"  background="#00ffffff"  just="left" />
             <TextTraits font="SansSerif"  size="11"  name="LayoutGates"  style="plain"  color="#000000"  background="#00ffffff"  just="left" />
             <TextTraits font="SansSerif"  size="9"  name="Numbers"  style="plain"  color="#000000"  background="#00ffffff"  just="left" />
             <TextTraits font="SansSerif"  size="9"  name="Legend"  style="plain"  color="#000000"  background="#00ffffff"  just="left" />
             <WindowPosition x="0"  y="0"  width="0"  height="0"  displayed="0"  panelState="" />
           </GraphEnvironment>
         </Graph>
         <Subpopulations>
           <Population name="cells"  annotation=""  owningGroup="All Samples"  expanded="1"  sortPriority="10"  count="8875" >
             <Graph smoothing="0"  backColor="#ffffff"  foreColor="#000000"  heatMapStatParameter="FL5-H"  type="Pseudocolor"  fast="1" >
               <Axis dimension="x"  name="FSC-A"  label=""  auto="auto" />
               <Axis dimension="y"  name="SSC-A"  label=""  auto="auto" />
               <GraphSettings level="5%"  smoothingHighResolution="1"  contourHighResolution="1"  histogramSmoothingCount="0"  graphResolution="256"  showOutliers="0"  drawLargeDots="0"  dotsToDraw="8000"  tint="le.chartfill.tinted.40"  lineWeight="le.lineweight.normal"  lineStyle="le.linestyle.solid" />
               <GraphEnvironment showGrid="0"  showAxes="tnlTNL"  showGates="1"  showFreqOnPlots="1"  showGateNameOnPlots="1"  showMedians="0"  showUncomped="0"  addEventParam="0"  lastYAxisName="" >
                 <TextTraits font="SansSerif"  size="11"  name="Labels"  style="plain"  color="#000000"  background="#00ffffff"  just="left" />
                 <TextTraits font="SansSerif"  size="11"  name="LayoutGates"  style="plain"  color="#000000"  background="#00ffffff"  just="left" />
                 <TextTraits font="SansSerif"  size="9"  name="Numbers"  style="plain"  color="#000000"  background="#00ffffff"  just="left" />
                 <TextTraits font="SansSerif"  size="9"  name="Legend"  style="plain"  color="#000000"  background="#00ffffff"  just="left" />
                 <WindowPosition x="620"  y="20"  width="390"  height="582"  displayed="1"  panelState="---" />
               </GraphEnvironment>
             </Graph>
             <Gate gating:id="ID750515687" >
               <gating:PolygonGate eventsInside="1"  annoOffsetX="42"  annoOffsetY="-19"  tint="#000000"  isTinted="0"  lineWeight="Normal"  userDefined="1"  quadId="-1"  gateResolution="256" >
                 <gating:dimension>
                   <data-type:fcs-dimension data-type:name="FSC-A" />
                 </gating:dimension>
                 <gating:dimension>
                   <data-type:fcs-dimension data-type:name="SSC-A" />
                 </gating:dimension>
                 <gating:vertex>
                   <gating:coordinate data-type:value="2162614.511690101" />
                   <gating:coordinate data-type:value="655209.1110176032" />
                 </gating:vertex>
                 <gating:vertex>
                   <gating:coordinate data-type:value="1819760.9915441095" />
                   <gating:coordinate data-type:value="1825225.3806918946" />
                 </gating:vertex>
                 <gating:vertex>
                   <gating:coordinate data-type:value="1872507.6869511849" />
                   <gating:coordinate data-type:value="2714437.745644356" />
                 </gating:vertex>
                 <gating:vertex>
                   <gating:coordinate data-type:value="2531841.3795396304" />
                   <gating:coordinate data-type:value="4305659.872401392" />
                 </gating:vertex>
                 <gating:vertex>
                   <gating:coordinate data-type:value="3797762.069309446" />
                   <gating:coordinate data-type:value="5569277.443649627" />
                 </gating:vertex>
                 <gating:vertex>
                   <gating:coordinate data-type:value="5327416.236114639" />
                   <gating:coordinate data-type:value="4446061.824762307" />
                 </gating:vertex>
                 <gating:vertex>
                   <gating:coordinate data-type:value="5485656.322335866" />
                   <gating:coordinate data-type:value="2246431.2377746394" />
                 </gating:vertex>
                 <gating:vertex>
                   <gating:coordinate data-type:value="4694455.891229732" />
                   <gating:coordinate data-type:value="982813.6665264048" />
                 </gating:vertex>
                 <gating:vertex>
                   <gating:coordinate data-type:value="2769201.5088714706" />
                   <gating:coordinate data-type:value="280803.9047218299" />
                 </gating:vertex>
                 <gating:vertex>
                   <gating:coordinate data-type:value="2426347.988725479" />
                   <gating:coordinate data-type:value="280803.9047218299" />
                 </gating:vertex>
               </gating:PolygonGate>
             </Gate>
             <Subpopulations>
               <Population name="Single Cells"  annotation=""  owningGroup="All Samples"  expanded="1"  sortPriority="10"  count="5927" >
                 <Graph smoothing="13"  backColor="#ffffff"  foreColor="#000000"  heatMapStatParameter="FL5-H"  type="Histogram"  fast="1" >
                   <Axis dimension="x"  name="FL5-A"  label=""  auto="auto" />
                   <Axis dimension="y"  name=""  label=""  auto="auto" />
                   <GraphSettings level="5%"  smoothingHighResolution="1"  contourHighResolution="1"  histogramSmoothingCount="0"  graphResolution="256"  showOutliers="0"  drawLargeDots="0"  dotsToDraw="8000"  tint="le.chartfill.tinted.40"  lineWeight="le.lineweight.normal"  lineStyle="le.linestyle.solid" />
                   <GraphEnvironment showGrid="0"  showAxes="tnlTNL"  showGates="1"  showFreqOnPlots="1"  showGateNameOnPlots="1"  showMedians="0"  showUncomped="0"  addEventParam="0"  lastYAxisName="" >
                     <TextTraits font="SansSerif"  size="11"  name="Labels"  style="plain"  color="#000000"  background="#00ffffff"  just="left" />
                     <TextTraits font="SansSerif"  size="11"  name="LayoutGates"  style="plain"  color="#000000"  background="#00ffffff"  just="left" />
                     <TextTraits font="SansSerif"  size="9"  name="Numbers"  style="plain"  color="#000000"  background="#00ffffff"  just="left" />
                     <TextTraits font="SansSerif"  size="9"  name="Legend"  style="plain"  color="#000000"  background="#00ffffff"  just="left" />
                     <WindowPosition x="620"  y="20"  width="390"  height="582"  displayed="1"  panelState="---" />
                   </GraphEnvironment>
                 </Graph>
                 <Gate gating:id="ID1449309767"  gating:parent_id="ID750515687" >
                   <gating:PolygonGate eventsInside="1"  annoOffsetX="-40"  annoOffsetY="-38"  tint="#000000"  isTinted="0"  lineWeight="Normal"  userDefined="1"  quadId="-1"  gateResolution="256" >
                     <gating:dimension>
                       <data-type:fcs-dimension data-type:name="FSC-A" />
                     </gating:dimension>
                     <gating:dimension>
                       <data-type:fcs-dimension data-type:name="FSC-H" />
                     </gating:dimension>
                     <gating:vertex>
                       <gating:coordinate data-type:value="5802136.494778319" />
                       <gating:coordinate data-type:value="2415518.5185185187" />
                     </gating:vertex>
                     <gating:vertex>
                       <gating:coordinate data-type:value="3296668.4629422273" />
                       <gating:coordinate data-type:value="1417268.5185185187" />
                     </gating:vertex>
                     <gating:vertex>
                       <gating:coordinate data-type:value="1951627.7300617986" />
                       <gating:coordinate data-type:value="924305.5555555555" />
                     </gating:vertex>
                     <gating:vertex>
                       <gating:coordinate data-type:value="1107680.6035485885" />
                       <gating:coordinate data-type:value="640851.8518518518" />
                     </gating:vertex>
                     <gating:vertex>
                       <gating:coordinate data-type:value="342853.5201459916" />
                       <gating:coordinate data-type:value="1257055.5555555555" />
                     </gating:vertex>
                     <gating:vertex>
                       <gating:coordinate data-type:value="1292294.037473353" />
                       <gating:coordinate data-type:value="1971851.8518518517" />
                     </gating:vertex>
                     <gating:vertex>
                       <gating:coordinate data-type:value="2980188.2904997733" />
                       <gating:coordinate data-type:value="2353898.1481481483" />
                     </gating:vertex>
                     <gating:vertex>
                       <gating:coordinate data-type:value="4694455.891229732" />
                       <gating:coordinate data-type:value="2514111.111111111" />
                     </gating:vertex>
                   </gating:PolygonGate>
                 </Gate>
                 <Subpopulations>
                   <Statistic name="Median"  annotation=""  owningGroup="All Samples"  expanded="1"  sortPriority="5"  id="FL5-A"  ancestor=""  correlate=""  value="3251.716064453" />
                 </Subpopulations>
               </Population>
             </Subpopulations>
           </Population>
         </Subpopulations>
       </SampleNode>
     </Sample>
     <Sample>
       <DataSet uri="file:/W:/70-Science/07-Projects/M005%20huVP1/04-Raw%20data/FACS/Jemima/221223%20EXP22000508%20MoA%20AntiBKV%20and%20VP1%20Ib1/Exp_20221223_1/01-Well-F6.fcs"  sampleID="36" />
       <Transformations>
         <transforms:linear transforms:minRange="0"  transforms:maxRange="2662000"  gain="1" >
           <data-type:parameter data-type:name="FSC-H" />
         </transforms:linear>
         <transforms:linear transforms:minRange="0"  transforms:maxRange="6276856.753442001"  gain="1" >
           <data-type:parameter data-type:name="FSC-A" />
         </transforms:linear>
         <transforms:linear transforms:minRange="0"  transforms:maxRange="2000000"  gain="1" >
           <data-type:parameter data-type:name="SSC-H" />
         </transforms:linear>
         <transforms:linear transforms:minRange="0"  transforms:maxRange="10108940.569985878"  gain="1" >
           <data-type:parameter data-type:name="SSC-A" />
         </transforms:linear>
         <transforms:biex transforms:length="256"  transforms:maxRange="16777216"  transforms:neg="0"  transforms:width="-100"  transforms:pos="6.2247198959" >
           <data-type:parameter data-type:name="FL5-H" />
         </transforms:biex>
         <transforms:log transforms:offset="316.2277660168"  transforms:decades="3.7247198959" >
           <data-type:parameter data-type:name="FL5-A" />
         </transforms:log>
         <transforms:linear transforms:minRange="0"  transforms:maxRange="2000000"  gain="1" >
           <data-type:parameter data-type:name="FSC-Width" />
         </transforms:linear>
         <transforms:linear transforms:minRange="0"  transforms:maxRange="4"  gain="0.0000174078" >
           <data-type:parameter data-type:name="Time" />
         </transforms:linear>
       </Transformations>
       <Keywords>
         <Keyword name="FJ_FCS_VERSION"  value="3" />
         <Keyword name="$BEGINSTEXT"  value="0" />
         <Keyword name="$ENDSTEXT"  value="0" />
         <Keyword name="$BEGINDATA"  value="0000000000006272" />
         <Keyword name="$ENDDATA"  value="0000000000486271" />
         <Keyword name="$BEGINANALYSIS"  value="0" />
         <Keyword name="$ENDANALYSIS"  value="0" />
         <Keyword name="$TOT"  value="0000000000015000" />
         <Keyword name="FILVER"  value="1" />
         <Keyword name="$FIL"  value="01-Well-F6.fcs" />
         <Keyword name="$SYS"  value="Microsoft Windows NT 6.2.9200.0" />
         <Keyword name="$MODE"  value="L" />
         <Keyword name="$BYTEORD"  value="1,2,3,4" />
         <Keyword name="$DATATYPE"  value="F" />
         <Keyword name="$NEXTDATA"  value="0" />
         <Keyword name="CYTEXPERTFIL"  value="True" />
         <Keyword name="TBID"  value="cc2907d9-44f4-4660-8918-2e1dde7c7306" />
         <Keyword name="TBNM"  value="01-Well-F6" />
         <Keyword name="$PAR"  value="8" />
         <Keyword name="$BTIM"  value="11:19:55" />
         <Keyword name="$ETIM"  value="11:19:59" />
         <Keyword name="$DATE"  value="23-Dec-2022" />
         <Keyword name="$CYT"  value="CytoFLEX S" />
         <Keyword name="RCTOT"  value="15000" />
         <Keyword name="USRCTOT"  value="True" />
         <Keyword name="CGNM"  value="All Events " />
         <Keyword name="RCTIM"  value="600" />
         <Keyword name="USRCTIM"  value="False" />
         <Keyword name="$SPILLOVER"  value="2,FL5-H,FL5-A,1,0,0,1" />
         <Keyword name="RCVOL"  value="30" />
         <Keyword name="USRCVOL"  value="True" />
         <Keyword name="$TIMESTEP"  value="0.00002" />
         <Keyword name="$P1N"  value="FSC-H" />
         <Keyword name="$P1S"  value="FSC-H" />
         <Keyword name="$P1R"  value="16777216" />
         <Keyword name="$P1B"  value="32" />
         <Keyword name="$P1E"  value="0,0" />
         <Keyword name="$P1G"  value="1.0" />
         <Keyword name="P1DISPLAY"  value="LIN" />
         <Keyword name="$P2N"  value="FSC-A" />
         <Keyword name="$P2S"  value="FSC-A" />
         <Keyword name="$P2R"  value="16777216" />
         <Keyword name="$P2B"  value="32" />
         <Keyword name="$P2E"  value="0,0" />
         <Keyword name="$P2G"  value="1.0" />
         <Keyword name="P2DISPLAY"  value="LIN" />
         <Keyword name="$P3N"  value="SSC-H" />
         <Keyword name="$P3S"  value="SSC-H" />
         <Keyword name="$P3R"  value="16777216" />
         <Keyword name="$P3B"  value="32" />
         <Keyword name="$P3E"  value="0,0" />
         <Keyword name="$P3G"  value="1.0" />
         <Keyword name="P3DISPLAY"  value="LIN" />
         <Keyword name="$P4N"  value="SSC-A" />
         <Keyword name="$P4S"  value="SSC-A" />
         <Keyword name="$P4R"  value="16777216" />
         <Keyword name="$P4B"  value="32" />
         <Keyword name="$P4E"  value="0,0" />
         <Keyword name="$P4G"  value="1.0" />
         <Keyword name="P4DISPLAY"  value="LIN" />
         <Keyword name="$P5N"  value="FL5-H" />
         <Keyword name="$P5S"  value="AF488-H" />
         <Keyword name="$P5R"  value="16777216" />
         <Keyword name="$P5B"  value="32" />
         <Keyword name="$P5E"  value="0,0" />
         <Keyword name="$P5G"  value="1.0" />
         <Keyword name="P5DISPLAY"  value="LOG" />
         <Keyword name="$P6N"  value="FL5-A" />
         <Keyword name="$P6S"  value="AF488-A" />
         <Keyword name="$P6R"  value="16777216" />
         <Keyword name="$P6B"  value="32" />
         <Keyword name="$P6E"  value="0,0" />
         <Keyword name="$P6G"  value="1.0" />
         <Keyword name="P6DISPLAY"  value="LOG" />
         <Keyword name="$P7N"  value="FSC-Width" />
         <Keyword name="$P7S"  value="FSC-Width" />
         <Keyword name="$P7R"  value="10000" />
         <Keyword name="$P7B"  value="32" />
         <Keyword name="$P7E"  value="0,0" />
         <Keyword name="$P7G"  value="1.0" />
         <Keyword name="P7DISPLAY"  value="LIN" />
         <Keyword name="$P8N"  value="Time" />
         <Keyword name="$P8S"  value="Time" />
         <Keyword name="$P8R"  value="900000000" />
         <Keyword name="$P8B"  value="32" />
         <Keyword name="$P8E"  value="0,0" />
         <Keyword name="$P8G"  value="1.0" />
         <Keyword name="P8DISPLAY"  value="LIN" />
         <Keyword name="PLTNO"  value="01" />
         <Keyword name="$SMNO"  value="F6" />
         <Keyword name="$LOST"  value="0" />
         <Keyword name="$ABRT"  value="1151" />
         <Keyword name="IMPTTB"  value="False" />
         <Keyword name="FLLW"  value="True" />
         <Keyword name="RCD"  value="True" />
         <Keyword name="$VOL"  value="9344.466" />
         <Keyword name="$OP"  value="CytoFLEX S" />
         <Keyword name="DURTIM"  value="4.595640" />
         <Keyword name="SMFLWRTHIS"  value="4.59267,122" />
         <Keyword name="USCOMP"  value="False" />
         <Keyword name="AHCOMPSYNC"  value="False" />
         <Keyword name="COMPCHH"  value="AF488" />
         <Keyword name="COMPBGH"  value="0" />
         <Keyword name="COMPAFH"  value="0" />
         <Keyword name="COMPH"  value="1" />
         <Keyword name="COMPGAINH"  value="40" />
         <Keyword name="COMPCHA"  value="AF488" />
         <Keyword name="COMPBGA"  value="0" />
         <Keyword name="COMPAFA"  value="0" />
         <Keyword name="COMPA"  value="1" />
         <Keyword name="COMPGAINA"  value="40" />
         <Keyword name="SN"  value="BB20067" />
         <Keyword name="$CYTSN"  value="BB20067" />
         <Keyword name="FLDSM"  value="10" />
         <Keyword name="CHAR"  value="15" />
         <Keyword name="CH1ID"  value="FSC" />
         <Keyword name="CH1NM"  value="FSC" />
         <Keyword name="CH1AD"  value="14" />
         <Keyword name="CH1DA"  value="22" />
         <Keyword name="CH1TH"  value="10000" />
         <Keyword name="CH1TR"  value="64" />
         <Keyword name="CH1GAIN"  value="75" />
         <Keyword name="CH1USH"  value="True" />
         <Keyword name="CH1DELAY"  value="0" />
         <Keyword name="CH1DELTA"  value="24" />
         <Keyword name="CH1THUS"  value="False" />
         <Keyword name="CH1FL"  value="False" />
         <Keyword name="CH1HS"  value="8" />
         <Keyword name="CH1AS"  value="2" />
         <Keyword name="CH1HATFL"  value="375" />
         <Keyword name="CH1AATFL"  value="30000" />
         <Keyword name="CH1HAVAL"  value="5000000" />
         <Keyword name="CH2ID"  value="SSC" />
         <Keyword name="CH2NM"  value="SSC" />
         <Keyword name="CH2AD"  value="11" />
         <Keyword name="CH2DA"  value="19" />
         <Keyword name="CH2TH"  value="10000" />
         <Keyword name="CH2TR"  value="64" />
         <Keyword name="CH2GAIN"  value="132" />
         <Keyword name="CH2USH"  value="True" />
         <Keyword name="CH2DELAY"  value="0" />
         <Keyword name="CH2DELTA"  value="24" />
         <Keyword name="CH2THUS"  value="False" />
         <Keyword name="CH2FL"  value="False" />
         <Keyword name="CH2HS"  value="8" />
         <Keyword name="CH2AS"  value="2" />
         <Keyword name="CH2FLNMS"  value="SSC" />
         <Keyword name="CH2HATFL"  value="375" />
         <Keyword name="CH2AATFL"  value="30000" />
         <Keyword name="CH2HAVAL"  value="6875000" />
         <Keyword name="CH3ID"  value="FL5" />
         <Keyword name="CH3NM"  value="AF488" />
         <Keyword name="CH3AD"  value="12" />
         <Keyword name="CH3DA"  value="20" />
         <Keyword name="CH3TH"  value="10000" />
         <Keyword name="CH3TR"  value="64" />
         <Keyword name="CH3GAIN"  value="40" />
         <Keyword name="CH3USH"  value="True" />
         <Keyword name="CH3DELAY"  value="0" />
         <Keyword name="CH3DELTA"  value="24" />
         <Keyword name="CH3THUS"  value="False" />
         <Keyword name="CH3FL"  value="True" />
         <Keyword name="CH3HS"  value="8" />
         <Keyword name="CH3AS"  value="2" />
         <Keyword name="CH3FLNMS"  value="FITC,GFP,AF488,CFSE,CytoxGreen" />
         <Keyword name="CH3HATFL"  value="375" />
         <Keyword name="CH3AATFL"  value="30000" />
         <Keyword name="CH3HAVAL"  value="6875000" />
         <Keyword name="CH4ID"  value="FL6" />
         <Keyword name="CH4NM"  value="PerCP" />
         <Keyword name="CH4AD"  value="13" />
         <Keyword name="CH4DA"  value="21" />
         <Keyword name="CH4TH"  value="10000" />
         <Keyword name="CH4TR"  value="64" />
         <Keyword name="CH4GAIN"  value="259" />
         <Keyword name="CH4USH"  value="True" />
         <Keyword name="CH4DELAY"  value="0" />
         <Keyword name="CH4DELTA"  value="24" />
         <Keyword name="CH4THUS"  value="False" />
         <Keyword name="CH4FL"  value="False" />
         <Keyword name="CH4HS"  value="8" />
         <Keyword name="CH4AS"  value="2" />
         <Keyword name="CH4FLNMS"  value="PerCP,PC5,PerCPCy5.5" />
         <Keyword name="CH4HATFL"  value="375" />
         <Keyword name="CH4AATFL"  value="30000" />
         <Keyword name="CH4HAVAL"  value="6875000" />
         <Keyword name="CH5ID"  value="FL11" />
         <Keyword name="CH5NM"  value="APC" />
         <Keyword name="CH5AD"  value="8" />
         <Keyword name="CH5DA"  value="16" />
         <Keyword name="CH5TH"  value="10000" />
         <Keyword name="CH5TR"  value="64" />
         <Keyword name="CH5GAIN"  value="150" />
         <Keyword name="CH5USH"  value="True" />
         <Keyword name="CH5DELAY"  value="-37.6" />
         <Keyword name="CH5DELTA"  value="24" />
         <Keyword name="CH5THUS"  value="False" />
         <Keyword name="CH5FL"  value="False" />
         <Keyword name="CH5HS"  value="8" />
         <Keyword name="CH5AS"  value="2" />
         <Keyword name="CH5FLNMS"  value="APC,AF647,CrellTraceFarRed,SytoxRed" />
         <Keyword name="CH5HATFL"  value="375" />
         <Keyword name="CH5AATFL"  value="30000" />
         <Keyword name="CH5HAVAL"  value="6875000" />
         <Keyword name="CH6ID"  value="FL12" />
         <Keyword name="CH6NM"  value="APC-A700" />
         <Keyword name="CH6AD"  value="9" />
         <Keyword name="CH6DA"  value="17" />
         <Keyword name="CH6TH"  value="10000" />
         <Keyword name="CH6TR"  value="64" />
         <Keyword name="CH6GAIN"  value="221" />
         <Keyword name="CH6USH"  value="True" />
         <Keyword name="CH6DELAY"  value="-37.6" />
         <Keyword name="CH6DELTA"  value="24" />
         <Keyword name="CH6THUS"  value="False" />
         <Keyword name="CH6FL"  value="False" />
         <Keyword name="CH6HS"  value="8" />
         <Keyword name="CH6AS"  value="2" />
         <Keyword name="CH6FLNMS"  value="APC-A700" />
         <Keyword name="CH6HATFL"  value="375" />
         <Keyword name="CH6AATFL"  value="30000" />
         <Keyword name="CH6HAVAL"  value="6875000" />
         <Keyword name="CH7ID"  value="FL13" />
         <Keyword name="CH7NM"  value="APC-A750" />
         <Keyword name="CH7AD"  value="10" />
         <Keyword name="CH7DA"  value="18" />
         <Keyword name="CH7TH"  value="10000" />
         <Keyword name="CH7TR"  value="64" />
         <Keyword name="CH7GAIN"  value="209" />
         <Keyword name="CH7USH"  value="True" />
         <Keyword name="CH7DELAY"  value="-37.6" />
         <Keyword name="CH7DELTA"  value="24" />
         <Keyword name="CH7THUS"  value="False" />
         <Keyword name="CH7FL"  value="False" />
         <Keyword name="CH7HS"  value="8" />
         <Keyword name="CH7AS"  value="2" />
         <Keyword name="CH7FLNMS"  value="APC-A750" />
         <Keyword name="CH7HATFL"  value="375" />
         <Keyword name="CH7AATFL"  value="30000" />
         <Keyword name="CH7HAVAL"  value="6875000" />
         <Keyword name="CH8ID"  value="FL1" />
         <Keyword name="CH8NM"  value="BV421" />
         <Keyword name="CH8AD"  value="0" />
         <Keyword name="CH8DA"  value="0" />
         <Keyword name="CH8TH"  value="10000" />
         <Keyword name="CH8TR"  value="64" />
         <Keyword name="CH8GAIN"  value="30" />
         <Keyword name="CH8USH"  value="True" />
         <Keyword name="CH8DELAY"  value="37.76" />
         <Keyword name="CH8DELTA"  value="24" />
         <Keyword name="CH8THUS"  value="False" />
         <Keyword name="CH8FL"  value="False" />
         <Keyword name="CH8HS"  value="8" />
         <Keyword name="CH8AS"  value="2" />
         <Keyword name="CH8FLNMS"  value="BV421,SytoxBlue" />
         <Keyword name="CH8HATFL"  value="375" />
         <Keyword name="CH8AATFL"  value="30000" />
         <Keyword name="CH8HAVAL"  value="6875000" />
         <Keyword name="CH9ID"  value="FL2" />
         <Keyword name="CH9NM"  value="KO525" />
         <Keyword name="CH9AD"  value="1" />
         <Keyword name="CH9DA"  value="1" />
         <Keyword name="CH9TH"  value="10000" />
         <Keyword name="CH9TR"  value="64" />
         <Keyword name="CH9GAIN"  value="38" />
         <Keyword name="CH9USH"  value="True" />
         <Keyword name="CH9DELAY"  value="37.76" />
         <Keyword name="CH9DELTA"  value="24" />
         <Keyword name="CH9THUS"  value="False" />
         <Keyword name="CH9FL"  value="False" />
         <Keyword name="CH9HS"  value="8" />
         <Keyword name="CH9AS"  value="2" />
         <Keyword name="CH9FLNMS"  value="KO525" />
         <Keyword name="CH9HATFL"  value="375" />
         <Keyword name="CH9AATFL"  value="30000" />
         <Keyword name="CH9HAVAL"  value="6875000" />
         <Keyword name="CH10ID"  value="FL3" />
         <Keyword name="CH10NM"  value="Violet610" />
         <Keyword name="CH10AD"  value="2" />
         <Keyword name="CH10DA"  value="2" />
         <Keyword name="CH10TH"  value="10000" />
         <Keyword name="CH10TR"  value="64" />
         <Keyword name="CH10GAIN"  value="211" />
         <Keyword name="CH10USH"  value="True" />
         <Keyword name="CH10DELAY"  value="37.76" />
         <Keyword name="CH10DELTA"  value="24" />
         <Keyword name="CH10THUS"  value="False" />
         <Keyword name="CH10FL"  value="False" />
         <Keyword name="CH10HS"  value="8" />
         <Keyword name="CH10AS"  value="2" />
         <Keyword name="CH10FLNMS"  value="Violet610" />
         <Keyword name="CH10HATFL"  value="375" />
         <Keyword name="CH10AATFL"  value="30000" />
         <Keyword name="CH10HAVAL"  value="6875000" />
         <Keyword name="CH11ID"  value="FL4" />
         <Keyword name="CH11NM"  value="BV785" />
         <Keyword name="CH11AD"  value="3" />
         <Keyword name="CH11DA"  value="3" />
         <Keyword name="CH11TH"  value="10000" />
         <Keyword name="CH11TR"  value="64" />
         <Keyword name="CH11GAIN"  value="138" />
         <Keyword name="CH11USH"  value="True" />
         <Keyword name="CH11DELAY"  value="37.76" />
         <Keyword name="CH11DELTA"  value="24" />
         <Keyword name="CH11THUS"  value="False" />
         <Keyword name="CH11FL"  value="False" />
         <Keyword name="CH11HS"  value="8" />
         <Keyword name="CH11AS"  value="2" />
         <Keyword name="CH11FLNMS"  value="BV785" />
         <Keyword name="CH11HATFL"  value="375" />
         <Keyword name="CH11AATFL"  value="30000" />
         <Keyword name="CH11HAVAL"  value="6875000" />
         <Keyword name="CH12ID"  value="FL7" />
         <Keyword name="CH12NM"  value="PE" />
         <Keyword name="CH12AD"  value="5" />
         <Keyword name="CH12DA"  value="5" />
         <Keyword name="CH12TH"  value="10000" />
         <Keyword name="CH12TR"  value="64" />
         <Keyword name="CH12GAIN"  value="270" />
         <Keyword name="CH12USH"  value="True" />
         <Keyword name="CH12DELAY"  value="-76.96" />
         <Keyword name="CH12DELTA"  value="24" />
         <Keyword name="CH12THUS"  value="False" />
         <Keyword name="CH12FL"  value="False" />
         <Keyword name="CH12HS"  value="8" />
         <Keyword name="CH12AS"  value="2" />
         <Keyword name="CH12FLNMS"  value="PE,SytoxOrange,Celltraceyellow" />
         <Keyword name="CH12HATFL"  value="375" />
         <Keyword name="CH12AATFL"  value="30000" />
         <Keyword name="CH12HAVAL"  value="6875000" />
         <Keyword name="CH13ID"  value="FL8" />
         <Keyword name="CH13NM"  value="PB450" />
         <Keyword name="CH13AD"  value="4" />
         <Keyword name="CH13DA"  value="4" />
         <Keyword name="CH13TH"  value="10000" />
         <Keyword name="CH13TR"  value="64" />
         <Keyword name="CH13GAIN"  value="150" />
         <Keyword name="CH13USH"  value="True" />
         <Keyword name="CH13DELAY"  value="-76.96" />
         <Keyword name="CH13DELTA"  value="24" />
         <Keyword name="CH13THUS"  value="False" />
         <Keyword name="CH13FL"  value="False" />
         <Keyword name="CH13HS"  value="8" />
         <Keyword name="CH13AS"  value="2" />
         <Keyword name="CH13FLNMS"  value="PB450,mCherry,AF594" />
         <Keyword name="CH13HATFL"  value="375" />
         <Keyword name="CH13AATFL"  value="30000" />
         <Keyword name="CH13HAVAL"  value="6875000" />
         <Keyword name="CH14ID"  value="FL9" />
         <Keyword name="CH14NM"  value="PC5.5" />
         <Keyword name="CH14AD"  value="6" />
         <Keyword name="CH14DA"  value="6" />
         <Keyword name="CH14TH"  value="10000" />
         <Keyword name="CH14TR"  value="64" />
         <Keyword name="CH14GAIN"  value="349" />
         <Keyword name="CH14USH"  value="True" />
         <Keyword name="CH14DELAY"  value="-76.96" />
         <Keyword name="CH14DELTA"  value="24" />
         <Keyword name="CH14THUS"  value="False" />
         <Keyword name="CH14FL"  value="False" />
         <Keyword name="CH14HS"  value="8" />
         <Keyword name="CH14AS"  value="2" />
         <Keyword name="CH14FLNMS"  value="PC5.5" />
         <Keyword name="CH14HATFL"  value="375" />
         <Keyword name="CH14AATFL"  value="30000" />
         <Keyword name="CH14HAVAL"  value="6875000" />
         <Keyword name="CH15ID"  value="FL10" />
         <Keyword name="CH15NM"  value="PC7" />
         <Keyword name="CH15AD"  value="7" />
         <Keyword name="CH15DA"  value="7" />
         <Keyword name="CH15TH"  value="10000" />
         <Keyword name="CH15TR"  value="64" />
         <Keyword name="CH15GAIN"  value="541" />
         <Keyword name="CH15USH"  value="True" />
         <Keyword name="CH15DELAY"  value="-76.96" />
         <Keyword name="CH15DELTA"  value="24" />
         <Keyword name="CH15THUS"  value="False" />
         <Keyword name="CH15FL"  value="False" />
         <Keyword name="CH15HS"  value="8" />
         <Keyword name="CH15AS"  value="2" />
         <Keyword name="CH15FLNMS"  value="PC7" />
         <Keyword name="CH15HATFL"  value="375" />
         <Keyword name="CH15AATFL"  value="30000" />
         <Keyword name="CH15HAVAL"  value="6875000" />
         <Keyword name="PCHID"  value="FSC" />
         <Keyword name="PCHTP"  value="AutoThreshold" />
         <Keyword name="TRLGC"  value="None" />
         <Keyword name="WCH"  value="FSC" />
         <Keyword name="DGAIN"  value="1" />
         <Keyword name="SWVER"  value="CytExpert 2.5.0.77" />
       </Keywords>
       <SampleNode name="01-Well-F6.fcs"  annotation=""  owningGroup=""  expanded="1"  sortPriority="10"  count="15000"  sampleID="36" >
         <Graph smoothing="0"  backColor="#ffffff"  foreColor="#000000"  type="Pseudocolor"  fast="1" >
           <Axis dimension="x"  name="FSC-H"  label=""  auto="auto" />
           <Axis dimension="y"  name="SSC-H"  label=""  auto="auto" />
           <GraphSettings level="5%"  smoothingHighResolution="1"  contourHighResolution="1"  histogramSmoothingCount="0"  graphResolution="256"  showOutliers="0"  drawLargeDots="0"  dotsToDraw="8000"  tint="le.chartfill.tinted.40"  lineWeight="le.lineweight.normal"  lineStyle="le.linestyle.solid" />
           <GraphEnvironment showGrid="0"  showAxes="tnlTNL"  showGates="1"  showFreqOnPlots="1"  showGateNameOnPlots="1"  showMedians="0"  showUncomped="0"  addEventParam="0"  lastYAxisName="" >
             <TextTraits font="SansSerif"  size="11"  name="Labels"  style="plain"  color="#000000"  background="#00ffffff"  just="left" />
             <TextTraits font="SansSerif"  size="11"  name="LayoutGates"  style="plain"  color="#000000"  background="#00ffffff"  just="left" />
             <TextTraits font="SansSerif"  size="9"  name="Numbers"  style="plain"  color="#000000"  background="#00ffffff"  just="left" />
             <TextTraits font="SansSerif"  size="9"  name="Legend"  style="plain"  color="#000000"  background="#00ffffff"  just="left" />
             <WindowPosition x="0"  y="0"  width="0"  height="0"  displayed="0"  panelState="" />
           </GraphEnvironment>
         </Graph>
         <Subpopulations>
           <Population name="cells"  annotation=""  owningGroup="All Samples"  expanded="1"  sortPriority="10"  count="9194" >
             <Graph smoothing="0"  backColor="#ffffff"  foreColor="#000000"  heatMapStatParameter="FL5-H"  type="Pseudocolor"  fast="1" >
               <Axis dimension="x"  name="FSC-A"  label=""  auto="auto" />
               <Axis dimension="y"  name="SSC-A"  label=""  auto="auto" />
               <GraphSettings level="5%"  smoothingHighResolution="1"  contourHighResolution="1"  histogramSmoothingCount="0"  graphResolution="256"  showOutliers="0"  drawLargeDots="0"  dotsToDraw="8000"  tint="le.chartfill.tinted.40"  lineWeight="le.lineweight.normal"  lineStyle="le.linestyle.solid" />
               <GraphEnvironment showGrid="0"  showAxes="tnlTNL"  showGates="1"  showFreqOnPlots="1"  showGateNameOnPlots="1"  showMedians="0"  showUncomped="0"  addEventParam="0"  lastYAxisName="" >
                 <TextTraits font="SansSerif"  size="11"  name="Labels"  style="plain"  color="#000000"  background="#00ffffff"  just="left" />
                 <TextTraits font="SansSerif"  size="11"  name="LayoutGates"  style="plain"  color="#000000"  background="#00ffffff"  just="left" />
                 <TextTraits font="SansSerif"  size="9"  name="Numbers"  style="plain"  color="#000000"  background="#00ffffff"  just="left" />
                 <TextTraits font="SansSerif"  size="9"  name="Legend"  style="plain"  color="#000000"  background="#00ffffff"  just="left" />
                 <WindowPosition x="620"  y="20"  width="390"  height="582"  displayed="1"  panelState="---" />
               </GraphEnvironment>
             </Graph>
             <Gate gating:id="ID558676277" >
               <gating:PolygonGate eventsInside="1"  annoOffsetX="42"  annoOffsetY="-19"  tint="#000000"  isTinted="0"  lineWeight="Normal"  userDefined="1"  quadId="-1"  gateResolution="256" >
                 <gating:dimension>
                   <data-type:fcs-dimension data-type:name="FSC-A" />
                 </gating:dimension>
                 <gating:dimension>
                   <data-type:fcs-dimension data-type:name="SSC-A" />
                 </gating:dimension>
                 <gating:vertex>
                   <gating:coordinate data-type:value="2162614.511690101" />
                   <gating:coordinate data-type:value="655209.1110176032" />
                 </gating:vertex>
                 <gating:vertex>
                   <gating:coordinate data-type:value="1819760.9915441095" />
                   <gating:coordinate data-type:value="1825225.3806918946" />
                 </gating:vertex>
                 <gating:vertex>
                   <gating:coordinate data-type:value="1872507.6869511849" />
                   <gating:coordinate data-type:value="2714437.745644356" />
                 </gating:vertex>
                 <gating:vertex>
                   <gating:coordinate data-type:value="2531841.3795396304" />
                   <gating:coordinate data-type:value="4305659.872401392" />
                 </gating:vertex>
                 <gating:vertex>
                   <gating:coordinate data-type:value="3797762.069309446" />
                   <gating:coordinate data-type:value="5569277.443649627" />
                 </gating:vertex>
                 <gating:vertex>
                   <gating:coordinate data-type:value="5327416.236114639" />
                   <gating:coordinate data-type:value="4446061.824762307" />
                 </gating:vertex>
                 <gating:vertex>
                   <gating:coordinate data-type:value="5485656.322335866" />
                   <gating:coordinate data-type:value="2246431.2377746394" />
                 </gating:vertex>
                 <gating:vertex>
                   <gating:coordinate data-type:value="4694455.891229732" />
                   <gating:coordinate data-type:value="982813.6665264048" />
                 </gating:vertex>
                 <gating:vertex>
                   <gating:coordinate data-type:value="2769201.5088714706" />
                   <gating:coordinate data-type:value="280803.9047218299" />
                 </gating:vertex>
                 <gating:vertex>
                   <gating:coordinate data-type:value="2426347.988725479" />
                   <gating:coordinate data-type:value="280803.9047218299" />
                 </gating:vertex>
               </gating:PolygonGate>
             </Gate>
             <Subpopulations>
               <Population name="Single Cells"  annotation=""  owningGroup="All Samples"  expanded="1"  sortPriority="10"  count="8673" >
                 <Graph smoothing="13"  backColor="#ffffff"  foreColor="#000000"  heatMapStatParameter="FL5-H"  type="Histogram"  fast="1" >
                   <Axis dimension="x"  name="FL5-A"  label=""  auto="auto" />
                   <Axis dimension="y"  name=""  label=""  auto="auto" />
                   <GraphSettings level="5%"  smoothingHighResolution="1"  contourHighResolution="1"  histogramSmoothingCount="0"  graphResolution="256"  showOutliers="0"  drawLargeDots="0"  dotsToDraw="8000"  tint="le.chartfill.tinted.40"  lineWeight="le.lineweight.normal"  lineStyle="le.linestyle.solid" />
                   <GraphEnvironment showGrid="0"  showAxes="tnlTNL"  showGates="1"  showFreqOnPlots="1"  showGateNameOnPlots="1"  showMedians="0"  showUncomped="0"  addEventParam="0"  lastYAxisName="" >
                     <TextTraits font="SansSerif"  size="11"  name="Labels"  style="plain"  color="#000000"  background="#00ffffff"  just="left" />
                     <TextTraits font="SansSerif"  size="11"  name="LayoutGates"  style="plain"  color="#000000"  background="#00ffffff"  just="left" />
                     <TextTraits font="SansSerif"  size="9"  name="Numbers"  style="plain"  color="#000000"  background="#00ffffff"  just="left" />
                     <TextTraits font="SansSerif"  size="9"  name="Legend"  style="plain"  color="#000000"  background="#00ffffff"  just="left" />
                     <WindowPosition x="620"  y="20"  width="390"  height="582"  displayed="1"  panelState="---" />
                   </GraphEnvironment>
                 </Graph>
                 <Gate gating:id="ID1533234918"  gating:parent_id="ID558676277" >
                   <gating:PolygonGate eventsInside="1"  annoOffsetX="-40"  annoOffsetY="-38"  tint="#000000"  isTinted="0"  lineWeight="Normal"  userDefined="1"  quadId="-1"  gateResolution="256" >
                     <gating:dimension>
                       <data-type:fcs-dimension data-type:name="FSC-A" />
                     </gating:dimension>
                     <gating:dimension>
                       <data-type:fcs-dimension data-type:name="FSC-H" />
                     </gating:dimension>
                     <gating:vertex>
                       <gating:coordinate data-type:value="5802136.494778319" />
                       <gating:coordinate data-type:value="2415518.5185185187" />
                     </gating:vertex>
                     <gating:vertex>
                       <gating:coordinate data-type:value="3296668.4629422273" />
                       <gating:coordinate data-type:value="1417268.5185185187" />
                     </gating:vertex>
                     <gating:vertex>
                       <gating:coordinate data-type:value="1951627.7300617986" />
                       <gating:coordinate data-type:value="924305.5555555555" />
                     </gating:vertex>
                     <gating:vertex>
                       <gating:coordinate data-type:value="1107680.6035485885" />
                       <gating:coordinate data-type:value="640851.8518518518" />
                     </gating:vertex>
                     <gating:vertex>
                       <gating:coordinate data-type:value="342853.5201459916" />
                       <gating:coordinate data-type:value="1257055.5555555555" />
                     </gating:vertex>
                     <gating:vertex>
                       <gating:coordinate data-type:value="1292294.037473353" />
[truncated: 279,053 more chars]
