# Supplementary material for: A highly potent human antibody neutralizing all serotypes of BK polyomavirus
Source: PLoS Pathog. 2025 Jul 18;21(7):e1013122. doi: 10.1371/journal.ppat.1013122 (PMC12289034; doi:10.1371/journal.ppat.1013122)
Supplement: S2 Data — (ZIP) [file ppat.1013122.s006.zip › Fig3 FCS files/ExpSummaryForAPI.xml]

<?xml version="1.0"?>
<Experiment xmlns:xsd="http://www.w3.org/2001/XMLSchema" xmlns:xsi="http://www.w3.org/2001/XMLSchema-instance">
  <Tubes />
  <Plates>
    <Plate Name="01">
      <Tubes>
        <Tube Name="01-Well-A1" SignalStatisticsSettingId="0" />
        <Tube Name="01-Well-A2" SignalStatisticsSettingId="0" />
        <Tube Name="01-Well-A3" SignalStatisticsSettingId="0" />
        <Tube Name="01-Well-A4" SignalStatisticsSettingId="0" />
        <Tube Name="01-Well-A5" SignalStatisticsSettingId="0" />
        <Tube Name="01-Well-A6" SignalStatisticsSettingId="0" />
        <Tube Name="01-Well-B1" SignalStatisticsSettingId="0" />
        <Tube Name="01-Well-B2" SignalStatisticsSettingId="0" />
        <Tube Name="01-Well-B3" SignalStatisticsSettingId="0" />
        <Tube Name="01-Well-B4" SignalStatisticsSettingId="0" />
        <Tube Name="01-Well-B5" SignalStatisticsSettingId="0" />
        <Tube Name="01-Well-B6" SignalStatisticsSettingId="0" />
        <Tube Name="01-Well-C1" SignalStatisticsSettingId="0" />
        <Tube Name="01-Well-C2" SignalStatisticsSettingId="0" />
        <Tube Name="01-Well-C3" SignalStatisticsSettingId="0" />
        <Tube Name="01-Well-C4" SignalStatisticsSettingId="0" />
        <Tube Name="01-Well-C5" SignalStatisticsSettingId="0" />
        <Tube Name="01-Well-C6" SignalStatisticsSettingId="0" />
        <Tube Name="01-Well-D1" SignalStatisticsSettingId="0" />
        <Tube Name="01-Well-D2" SignalStatisticsSettingId="0" />
        <Tube Name="01-Well-D3" SignalStatisticsSettingId="0" />
        <Tube Name="01-Well-D4" SignalStatisticsSettingId="0" />
        <Tube Name="01-Well-D5" SignalStatisticsSettingId="0" />
        <Tube Name="01-Well-D6" SignalStatisticsSettingId="0" />
        <Tube Name="01-Well-E1" SignalStatisticsSettingId="0" />
        <Tube Name="01-Well-E2" SignalStatisticsSettingId="0" />
        <Tube Name="01-Well-E3" SignalStatisticsSettingId="0" />
        <Tube Name="01-Well-E4" SignalStatisticsSettingId="0" />
        <Tube Name="01-Well-E5" SignalStatisticsSettingId="0" />
        <Tube Name="01-Well-E6" SignalStatisticsSettingId="0" />
        <Tube Name="01-Well-F1" SignalStatisticsSettingId="0" />
        <Tube Name="01-Well-F2" SignalStatisticsSettingId="0" />
        <Tube Name="01-Well-F3" SignalStatisticsSettingId="0" />
        <Tube Name="01-Well-F4" SignalStatisticsSettingId="0" />
        <Tube Name="01-Well-F5" SignalStatisticsSettingId="0" />
        <Tube Name="01-Well-F6" SignalStatisticsSettingId="0" />
        <Tube Name="01-Well-G1" SignalStatisticsSettingId="0" />
        <Tube Name="01-Well-G2" SignalStatisticsSettingId="0" />
      </Tubes>
    </Plate>
  </Plates>
  <Populations>
    <Population Name="P1" />
    <Population Name="P2" />
    <Population Name="P3" />
  </Populations>
  <StatisticsSettings>
    <TubeHeaderItems>
      <TubeHeaderItem>EventsCount</TubeHeaderItem>
      <TubeHeaderItem>RecordTime</TubeHeaderItem>
      <TubeHeaderItem>Volume</TubeHeaderItem>
      <TubeHeaderItem>AbortRate</TubeHeaderItem>
    </TubeHeaderItems>
    <PopulationStatisticsItems>
      <PopulationStatisticsItem>Count</PopulationStatisticsItem>
      <PopulationStatisticsItem>PercentOfParent</PopulationStatisticsItem>
      <PopulationStatisticsItem>PercentOfAll</PopulationStatisticsItem>
      <PopulationStatisticsItem>Concentration</PopulationStatisticsItem>
    </PopulationStatisticsItems>
    <SignalStatisticsSettings>
      <SignalStatisticsSetting Id="0">
        <SignalStatisticsSettingInfos />
      </SignalStatisticsSetting>
    </SignalStatisticsSettings>
  </StatisticsSettings>
</Experiment>
