# Supplementary material for: A highly potent human antibody neutralizing all serotypes of BK polyomavirus
Source: PLoS Pathog. 2025 Jul 18;21(7):e1013122. doi: 10.1371/journal.ppat.1013122 (PMC12289034; doi:10.1371/journal.ppat.1013122)
Supplement: S2 Data — (ZIP) [file ppat.1013122.s006.zip › Plate layout and median fluorescence.xlsx]

## Sheet: Plate layout
	well
mAb conc. (nM)	mAb 319C07	mAb P8D11	mAb 24C03
22.5	A4	A5	A6
7.5	B4	B5	B6
2.5	C4	C5	C6
0.833333	D4	D5	D6
0.277778	E4	E5	E6
Controls	No antibody, VP1 alone added	No antibody, no VP1	No antibody, no VP1
	F4	F5	F6

## Sheet: VP1 binding by Flow cytometry
Sample:	cells/Single Cells | Median (AF488-A)
01-Well-A4.fcs	3370					Median VP1-AF488 signals
01-Well-A5.fcs	3521				mAb conc. (nM)	mAb 319C07	mAb P8D11	mAb 24C03
01-Well-A6.fcs	10816				22.5	3370	3521	10816			100% VP1 binding	10839
01-Well-B4.fcs	3934				7.5	3934	4332	11162			0% VP1 binding	3303.5
01-Well-B5.fcs	4332				2.5	4701	7312	11590
01-Well-B6.fcs	11162				0.833333	6867	10460	12816
01-Well-C4.fcs	4701				0.277778	8718	12010	12393
01-Well-C5.fcs	7312
01-Well-C6.fcs	11590					VP1 alone	no VP1	no VP1
01-Well-D4.fcs	6867				0	10839	3252	3355
01-Well-D5.fcs	10460
01-Well-D6.fcs	12816
01-Well-E4.fcs	8718
01-Well-E5.fcs	12010
01-Well-E6.fcs	12393
01-Well-F4.fcs	10839
01-Well-F5.fcs	3252
01-Well-F6.fcs	3355
					normalised
					Antibody conc. (nM)	mAb 319C07	mAb P8D11	mAb 24C03
					22.5	0.0088249	0.0288634	0.996948
					7.5	0.0836706	0.136487	1.04286
					2.5	0.185456	0.531949	1.09966
					0.833333	0.472895	0.949705	1.26236
					0.277778	0.718532	1.1554	1.20622
					0	1	1	1
