# Supplementary material for: A highly potent human antibody neutralizing all serotypes of BK polyomavirus
Source: PLoS Pathog. 2025 Jul 18;21(7):e1013122. doi: 10.1371/journal.ppat.1013122 (PMC12289034; doi:10.1371/journal.ppat.1013122)
Supplement: S3 Data — (XLSX) [file ppat.1013122.s007.xlsx]

## Sheet: Neutralisation serotype I
conc. (M)	mAb 319C07			mAb P8D11			mAb 24C03
3.08642e-09	226	104	72	173	121	139	455101	637754
6.17284e-10	67	532	73	84	4879	304	509860	807341
1.23457e-10	84	87	730	46956	52086	1010	306157	416511
4.11523e-11	2155	299	78	9058	12818	9308	486737	657179
1.37174e-11	96	1959	92	136833	530461*	217188	361917	323764
4.57247e-12	95218	366	41094	273941	367172	180374	556080	768430
1.52416e-12	108696	26660	15449	311241	482435	408493	710242	578727
5.08053e-13	30545	95547	88012	648635	303434	561527	363559	571761
1.69351e-13	54398	276430	111469	725842	856248	531004	419735	343981
5.64503e-14	357797	273356	181710*	347849	479394	748570	451522	420977
1.12901e-14	260123	275931	398433	337880	595184	234177	431645	636721
2.25801e-15	490412	558609	411885	622411	1092538	603185	819408	423443
			*excluded data points

## Sheet: Neutralisation serotype II
conc. (M)	mAb 319C07			mAb P8D11			mAb 24C03
1.2e-09	290	445	325	412	675	365	1213799	1274992
2.4e-10	362	2178	354	6528	14940	25205	1452108	1567193
4.8e-11	224	325	331	209475	220220	225446	1585514	648366
1.2e-11	32896	4896	20092	796016	645681	796825	1303674	1437083
3e-12	113933	51175	30358	723466	1437951	2092987	1425840	2512828
7.5e-13	527637	237584	519876	1292697	1349199	2092809	1418410	1322566
1.875e-13	1326062	1056339	1123344	1914619	1220856	1379001	1878263	1066328
4.6875e-14	1525317	1303554	1511247	1302895	1737610	1194562	2775876	1548549
1.17188e-14	1624119	1504319	1456524	1061265	943108	782205	1370112	1050118
2.92969e-15	1299547	1373630	1377493	1436095	1300971	814801	1078375	942243
5.85938e-16	1856842	1459438	676558	2310728	1062318	1127659	1822545	1813796
1.17188e-16	1803909	1776466	1265992	2159128	1209783	1015068	1986000	1659097

## Sheet: Neutralisation serotype III
conc. (M)	mAb 319C07			mAb P8D11			mAb 24C03
3e-09	52261	9758	890968	1477	851	930	5415276	4898297
1e-09	99021	40486	13370	824	944	957	5393282	4494317
3.33333e-10	144964	89089	127378	923	1027	978	4448422	5275343
1.66667e-10	84872	78146	200193	20758	34668	23615	4015178	5481196
8.33333e-11	538170	388833	652574	112805	154401	12737	5045427	4998313
4.16667e-11	1699018	2370950	1727392	407683	156398	655408	4941843	6074970
2.08333e-11	3837180	3288761	2837387	547542	1220499	980769	5555941	5605124
1.04167e-11	4703542	5389499	5343481	2033135	1896730	1795704	5014130	5481097
5.20833e-12	3591127	4727966	5371509	3959177	2898851	3869232	5818488	5003920
2.60417e-12	5620619	3710758	5350215	4403894	5365797	3603976	5151796	5027048
8.68056e-13	3927723	5682274	5100290	4462872	6013467	5320456	3889022	5405879
2.89352e-13	4158119	5719618	4784291	6298927	9276199	5174026	4841461	5378533

## Sheet: Neutralisation serotype IV
conc. (M)	mAb 319C07			mAb P8D11			mAb 24C03
4e-09	496	297	1254	321	855	285	716645	564527
1e-09	675	554	552	273	236	259	343621	1303046
2.5e-10	953	1351	307	3465	730	1457	742395	459419
8.33333e-11	371	4310	6279	113513	145526	240841	920699	783130
2.77778e-11	3627	1196	3414	161870	582681	726252	577281	510726
9.25926e-12	12357	7267	137052	584591	656013	328611	961500	982844
3.08642e-12	41165	23331	42764	591034	665777	949614	576329	1008892
1.02881e-12	263341	318195	217944	772635	562131	544770	493233	491896
3.42936e-13	464990	411084	386205	858894	630168	476567	491639	800860
1.14312e-13	306003	410709	627070	663809	483793	456899	922898	848309
2.8578e-14	635136	398655	692872	870230	522055	488025	560511	442794
7.14449e-15	1117455	853138	398486	498100	501904	527709	477956	427419
