# Supplementary material for: A highly potent human antibody neutralizing all serotypes of BK polyomavirus
Source: PLoS Pathog. 2025 Jul 18;21(7):e1013122. doi: 10.1371/journal.ppat.1013122 (PMC12289034; doi:10.1371/journal.ppat.1013122)
Supplement: S4 Data — (XLSX) [file ppat.1013122.s008.xlsx]

## Sheet: Sheet1
	0.07	0.11	0.21					0.1	45.3
0.35	0.35	0.31	0.42				0.4	0.05	12.6
29.53	17.82	29.53	31.93				26.4	6.2	23.3
0.3	0.09	0.17	0.3	0.3	1.46	0.8	1.1	1.5	135
	1.46	0.09	0.3	0.426002	0.3
	0.0416333
	0.0321455
	4.35875
	0.213401
	AntiBKV	MAU868
	1.46	8.84	1.04571	0.88	1.15405
	0.09	7.51			1.21647	0.384683
	0.3	30.85
	0.8	18.2
	4.2	14.83
	0.17	27.24
	0.3	40.15
	1.06	16.05
	1.65	31.29
	0.96	23.05

## Sheet: Sheet2
	IC50 (pM)
	serotype I		serotype II		serotype III		serotype IV
	AntiBKV	MAU868	AntiBKV	MAU868	AntiBKV	MAU868	AntiBKV	MAU868
Experiment #1	0.07	8.88	0.35	11.13	17.82	6.71	1.46	8.84
Experiment #2	0.11	3.49	0.31	11.61	29.53	7.76	0.09	7.51
Experiment #3	0.21	7.62	0.42	10.92	31.93	4.74	0.3	30.85
Experiment #4							0.8	18.2
Experiment #5							4.2	14.83
Experiment #6							0.17	27.24
Experiment #7							0.3	40.15
Experiment #8							1.06	16.05
Experiment #9							1.65	31.29
Experiment #10							0.96	23.05
Median	0.11	7.62	0.35	11.13	29.53	6.71	0.88	20.625
SD	0.0588784	2.30209	0.0454606	0.288791	6.1642	1.25183	1.15405	10.033
	IC50 (pM)
BKPyV serotype	mAb 319C07	mAb P8D11
I	0.11 ± 0.06	7.62 ± 2.3
II	0.35 ±0.05	11.13 ± 0.29
III	29.53 ± 6.16	6.71 ± 1.25
IV	0.88 ± 1.15	20.625 ± 10.03
