# Supplementary material for: A highly potent human antibody neutralizing all serotypes of BK polyomavirus
Source: PLoS Pathog. 2025 Jul 18;21(7):e1013122. doi: 10.1371/journal.ppat.1013122 (PMC12289034; doi:10.1371/journal.ppat.1013122)
Supplement: S5 Data — (XLSX) [file ppat.1013122.s009.xlsx]

## Sheet: Sheet1
concentration in [M]	mAb 319C07			mAb P8D11			Immunoglobulin preparation (Hizentra)			mAb 24C03 (neg. ctrl.)
1.67e-09	1648	1314	2123	12841	1691	11309				2016796	1955246	2511502
4.175e-10	1375	7603	4738	6331	13354	27192				1416650	1875125	1393675
1.044e-10	6053	2228	5481	157646	83085	63135				2532236	1924158	1677721
2.609e-11	16024	122992	20017	483185	301566	554720				1859306	1777778	1703985
6.523e-12	123014	137442	27087	1070604	1393983	1190335				1642244	2077774	1873952
1.631e-12	440911	497277	202079	1308164	1325664	2247888				1714979	2288297	2084155
4.077e-13	849671	654835	1038381	1229016	1360960	1269454				1835000	2057555	1893827
1.019e-13	1273857	1492836	1186235	1142813	1953175	1909198				2099639	1740723	1445570
2.548e-14	1513090	1736163	1222743	1646732	1666839	1628932				1506357	1681225	1362719
6.371e-15	1415697	1120335	1655811	1307358	2151513	1696796				1441100	1580971	1460108
1.593e-15	2346724	1753422	1704500	1953975	1348132	1930129				2457291	1580971	1694950
3.982e-16	2036855	1312067	1799647	2029926	1769941	1544125				1817796	2086665	1759681
0.000133333							1239	1187	1383
3.33333e-05							1271	1207	1358
8.33333e-06							1370	1288	1314
2.08333e-06							1375	1278	1401
5.20833e-07							5870	1308	9678
1.30208e-07							53237	6985	6606
3.25521e-08							230097	172995	216471
8.13802e-09							516421	718656	379892
2.03451e-09							1464569	1035997	1030146
5.08626e-10							1344753	1908749	1250114
1.27157e-10							1797034	2029149	1362733
3.17891e-11							1418866	1435647	1007087
