# Supplementary material for: A highly potent human antibody neutralizing all serotypes of BK polyomavirus
Source: PLoS Pathog. 2025 Jul 18;21(7):e1013122. doi: 10.1371/journal.ppat.1013122 (PMC12289034; doi:10.1371/journal.ppat.1013122)
Supplement: S6 Data — (XLSX) [file ppat.1013122.s010.xlsx]

## Sheet: Sheet1
	relative number of viral copies
round of infection	mAb 319C07 - 1.5nM			mAb 319C07 - 150pM			mAb 319C07 - 15pM			mAb P8D11 - 1.5nM			mAb P8D11 - 150pM			mAb P8D11 - 15pM			mAb 24C03 - 1.5nM			mAb 24C03 - 150pM			mAb 24C03 - 15pM
1	817194	701808	1131670	903840	1055614	1306113	2481468	3454833	3505827	1384600	1026417	1298338	1127825	1631886	1899721	5972504	8473514	6069544	8985616	9369075		12845438	10440864		19588939	10943993
2	15117	13586	15043	23311	15605	30189	54019123	27820247	36788693	40830	16606	16832	461334	281355	1262276		85520801	64132278		98795395		84838727	96355364
3	78	45	66	69	143	81	92593526	62433655	64802589	360	131	207	266514	10065	2869	89626958	90549723	71795440	72020164	93426519		94589440	90884636		93929175	57283874
4	3	2	3	2	4	8	274000000	192000000	254000000	33	19	11	14375	188	677	260000000	202000000	212000000	262000000	238000000		391000000	448000000		228000000	320000000
5	0.1		0.93		0.1	0.1	86346575	57097061	65025943	0.55	0.16	33.68	427.9	2.62	9.16	71057803	91540238	93208739	95168545	81679040		137000000	87137874		63879131	79978311
6	0.1	0.63	0.1	0.1	0.1	0.1	30589999	41902721	26422224	0.1	0.1	0.1	33.28	0.25	0.4	31930506	30817884	25339601	27892568	37027747		40871904	46342734		22173480	19143437
