# Supplementary material for: A highly potent human antibody neutralizing all serotypes of BK polyomavirus
Source: PLoS Pathog. 2025 Jul 18;21(7):e1013122. doi: 10.1371/journal.ppat.1013122 (PMC12289034; doi:10.1371/journal.ppat.1013122)
Supplement: S7 Data — (XLSX) [file ppat.1013122.s011.xlsx]

## Sheet: Plate layout
	well
	VP1 ST II			VP1 ST III			VP1 ST IV
mAb conc. (nM)	mAb 319C07	mAb P8D11	mAB 24C03	mAb 319C07	mAb P8D11	mAB 24C03	mAb 319C07	mAb P8D11	mAB 24C03
12	A1	A2	A3	A4	A5	A6	A7	A8	A9
6	B1	B2	B3	B4	B5	B6	B7	B8	B9
3	C1	C2	C3	C4	C5	C6	C7	C8	C9
1.5	D1	D2	D3	D4	D5	D6	D7	D8	D9
0.75	E1	E2	E3	E4	E5	E6	E7	E8	E9
0.375	F1	F2	F3	F4	F5	F6	F7	F8	F9
0.1875	G1	G2	G3	G4	G5	G6	G7	G8	G9
		no VP1	VP1 alone		no VP1	VP1 alone		no VP1	VP1 alone
0		H2	H3		H5	H6		H8	H9

## Sheet: VP1 binding by Flow cytometry
Sample:	Lymphocytes/Single Cells | Median (AF488-A)
01-Well-A1.fcs	10830				Median VP1-AF488 signals
01-Well-A2.fcs	28134				VP1 ST II			VP1 ST III			VP1 ST IV
01-Well-A3.fcs	45217			mAb conc. (nM)	mAb 319C07	mAb P8D11	mAB 24C03	mAb 319C07	mAb P8D11	mAB 24C03	mAb 319C07	mAb P8D11	mAB 24C03
01-Well-A4.fcs	2929			12	10830	28134	45217	2929	2559	10290	2333	2416	66809
01-Well-A5.fcs	2559			6	16901	32968	52551	2756	4339	12721	2673	2748	73057
01-Well-A6.fcs	10290			3	22703	39999	39192	3149	6283	9564	2817	6003	65221
01-Well-A7.fcs	2333			1.5	31339	40410	43110	3809	8352	9656	3690	29097	64331
01-Well-A8.fcs	2416			0.75	36495	44909	41951	5337	8564	10422	10969	52551	62160
01-Well-A9.fcs	66809			0.375	34103	44150	40824	7259	9035	9904	37754	64331	62588
01-Well-B1.fcs	16901			0.1875	37245	42526	47429	7969	9414	10899	51132	61312	63236
01-Well-B2.fcs	32968					no VP1	VP1 alone		no VP1	VP1 alone		no VP1	VP1 alone
01-Well-B3.fcs	52551			0		2089	41525		2157	9748		2198	64110
01-Well-B4.fcs	2756					Average backgound (no VP1)
01-Well-B5.fcs	4339					2148
01-Well-B6.fcs	12721
01-Well-B7.fcs	2673			normalised
01-Well-B8.fcs	2748				VP1 ST II			VP1 ST III			VP1 ST IV
01-Well-B9.fcs	73057			mAb conc. (nM)	AntiBKV	P8D11	24C03	AntiBKV	P8D11	24C03	AntiBKV	P8D11	24C03
01-Well-C1.fcs	22703			12	0.220484	0.659928	1.09376	0.102763	0.0540789	1.07132	0.0029857	0.00432523	1.04356
01-Well-C2.fcs	39999			6	0.37466	0.78269	1.28001	0.08	0.288289	1.39118	0.00847294	0.00968335	1.14439
01-Well-C3.fcs	39192			3	0.522005	0.961246	0.940752	0.131711	0.544079	0.975789	0.0107969	0.0622156	1.01793
01-Well-C4.fcs	3149			1.5	0.741321	0.971684	1.04025	0.218553	0.816316	0.987895	0.0248862	0.434928	1.00357
01-Well-C5.fcs	6283			0.75	0.87226	1.08594	1.01082	0.419605	0.844211	1.08868	0.142361	0.81345	0.968529
01-Well-C6.fcs	9564			0.375	0.811514	1.06666	0.982198	0.6725	0.906184	1.02053	0.574643	1.00357	0.975437
01-Well-C7.fcs	2817			0.1875	0.891307	1.02542	1.14994	0.765921	0.956053	1.15145	0.790549	0.954843	0.985895
01-Well-C8.fcs	6003			0			1			1			1
01-Well-C9.fcs	65221
01-Well-D1.fcs	31339
01-Well-D2.fcs	40410
01-Well-D3.fcs	43110				VP1 ST II			VP1 ST III			VP1 ST IV
01-Well-D4.fcs	3809			mAb conc. (nM)	AntiBKV	P8D11	24C03	AntiBKV	P8D11	24C03	AntiBKV	P8D11	24C03
01-Well-D5.fcs	8352			12	0.220484	0.659928	1.09376	0.102763	0.0540789	1.07132	0.0029857	0.00432523	1.04356
01-Well-D6.fcs	9656			6	0.37466	0.78269	1.28001	0.08	0.288289	1.39118	0.00847294	0.00968335	1.14439
01-Well-D7.fcs	3690			3	0.522005	0.961246	0.940752	0.131711	0.544079	0.975789	0.0107969	0.0622156	1.01793
01-Well-D8.fcs	29097			1.5	0.741321	0.971684	1.04025	0.218553	0.816316	0.987895	0.0248862	0.434928	1.00357
01-Well-D9.fcs	64331			0.75	0.87226	1.08594	1.01082	0.419605	0.844211	1.08868	0.142361	0.81345	0.968529
01-Well-E1.fcs	36495			0.375	0.811514	1.06666	0.982198	0.6725	0.906184	1.02053	0.574643	1.00357	0.975437
01-Well-E2.fcs	44909			0.1875	0.891307	1.02542	1.14994	0.765921	0.956053	1.15145	0.790549	0.954843	0.985895
01-Well-E3.fcs	41951			0	1	1	1	1	1	1	1	1	1
01-Well-E4.fcs	5337
01-Well-E5.fcs	8564
01-Well-E6.fcs	10422
01-Well-E7.fcs	10969
01-Well-E8.fcs	52551
01-Well-E9.fcs	62160
01-Well-F1.fcs	34103
01-Well-F2.fcs	44150
01-Well-F3.fcs	40824
01-Well-F4.fcs	7259
01-Well-F5.fcs	9035
01-Well-F6.fcs	9904
01-Well-F7.fcs	37754
01-Well-F8.fcs	64331
01-Well-F9.fcs	62588
01-Well-G1.fcs	37245
01-Well-G2.fcs	42526
01-Well-G3.fcs	47429
01-Well-G4.fcs	7969
01-Well-G5.fcs	9414
01-Well-G6.fcs	10899
01-Well-G7.fcs	51132
01-Well-G8.fcs	61312
01-Well-G9.fcs	63236
01-Well-H2.fcs	2089
01-Well-H3.fcs	41525
01-Well-H5.fcs	2157
01-Well-H6.fcs	9748
01-Well-H8.fcs	2198
01-Well-H9.fcs	64110
