# Supplementary material for: A highly potent human antibody neutralizing all serotypes of BK polyomavirus
Source: PLoS Pathog. 2025 Jul 18;21(7):e1013122. doi: 10.1371/journal.ppat.1013122 (PMC12289034; doi:10.1371/journal.ppat.1013122)
Supplement: S8 Data — (XLSX) [file ppat.1013122.s012.xlsx]

## Sheet: Sheet1
	relative number of viral copies
round of infection	mAb 319C07 - 60 pM		mAb 319C07 - 24 pM		mAb 319C07 - 6 pM		mAb P8D11 - 60 pM		mAb P8D11 - 24 pM		mAb P8D11 - 6 pM		mAb 24C03 - 60 pM
1	8	11	24	39	2346	1039	1460	1178	5904	3835	71929	49412	174011	319970
2	1816	51	7	94	125037	17465	8749	4150	199988	31241	14599012	10525680	28192045	23196858
3	2.4	271.3	0.2	92.2	1.92032e+07	5.15418e+06	288006	22848.1	19942416	6.5388e+06	5.20533e+07	5.68868e+07	4.03372e+07	6.61234e+07
4	0.1	47.8	0.1	21.7	4.68336e+07	3.26745e+07	3.01052e+06	5748.5	3.01418e+07	1.93362e+07	4.74739e+07	3.16854e+07	4.33777e+07	3.19677e+07
